# Supplementary material for: Comprehensive analysis of necroptosis-related lncRNA signature with potential implications in tumor heterogeneity and prediction of prognosis in clear cell renal cell carcinoma
Source: Eur J Med Res. 2023 Jul 14;28:236. doi: 10.1186/s40001-023-01194-4 (PMC10347828; doi:10.1186/s40001-023-01194-4)
Supplement: Supplementary file 3 — Additional file 3: Table S1. Identification of differentially expressed genes. [file 40001_2023_1194_MOESM3_ESM.csv]

	logFC	AveExpr	t	P.Value	adj.P.Val	B
AQP2	-8.72623165704372	1.39103646199835	-61.5057591508469	2.16025684514957e-263	3.77656101669048e-259	592.499825701996
SLC9A4	-3.45453205892451	0.518201141876442	-59.7598350654601	7.37029170635026e-257	6.44237198052077e-253	577.542051197298
ACPP	-3.22837720360011	0.684700546205931	-58.5313770513632	3.51501932328543e-252	2.04831892698920e-248	566.827410478725
DUSP9	-4.85813317469159	0.891724529266886	-57.4810992548046	3.986103354446e-248	1.74212647106062e-244	557.539532964241
HS6ST2	-3.15889944249917	0.507841153123558	-57.0387503215853	2.10658523902452e-246	7.36546462972532e-243	553.592079969645
KCNJ10	-4.17071518816277	0.833711498830313	-56.7840398980972	2.08874270171227e-245	6.08589998522232e-242	551.30940864423
MUC15	-4.2246500707026	0.639965981775947	-55.8693065726209	8.37870959676606e-242	2.09252287386663e-238	543.052937673063
SLC12A1	-6.93256770891921	1.2340402339374	-54.8043491138149	1.47453961973224e-237	3.22223770401988e-234	533.32332859915
RP11-61L19.2	-3.19249816403401	0.543416968385502	-53.0276675196349	2.36872035451183e-230	4.60110769306399e-227	516.805338611803
IRX2	-2.76151722693105	0.608910303588138	-50.4436088352634	1.37022384518202e-219	2.39542532614722e-216	492.126381123506
KNG1	-7.3003450426735	1.288565938514	-50.236667029628	1.03138310038091e-218	1.63914903280537e-215	490.115758613748
UMOD	-10.0615311003082	1.74319517858155	-49.877518873919	3.46791415391222e-217	5.05217293655779e-214	486.6141124463
FXYD4	-7.04758133348054	1.25498689028007	-48.7119524143085	3.47417039417911e-212	4.67195744854148e-209	475.142623947819
KCNJ1	-5.90568438033577	1.21428508277265	-47.9272052293661	8.86991563324778e-209	1.1075990364317e-205	467.325928928177
CASR	-4.01467465414709	0.872219835518946	-46.472606376912	2.23691819489483e-202	2.60705359221009e-199	452.636430744678
ESRRB	-3.03588984443936	0.544424856866557	-45.4521343019542	8.09833593311386e-198	8.84844429891854e-195	442.174147257734
CLDN16	-4.12526715942534	0.874900414907743	-44.8230308788235	5.58167581532089e-195	5.73993274137882e-192	435.659424363987
MFSD4	-4.19490525563292	1.98602719960461	-44.3577624916074	7.23984315489647e-193	7.0314965574389e-190	430.809342369862
CLDN19	-4.09328229659169	0.953016033614497	-42.4777028170675	3.29288875444357e-184	3.02980427395698e-181	410.933372061531
PTGER1	-2.6945676598001	0.538802404769357	-40.3089034907409	5.54456189133493e-174	4.84650154921586e-171	387.451332581972
RANBP3L	-3.43591055802513	0.766308732958814	-40.2124710495952	1.60134674113374e-173	1.33308303469048e-170	386.393515600733
IRX1	-2.76749691702638	0.615566651280066	-40.1849434219774	2.16803191372138e-173	1.72279699616714e-170	386.091337444018
LINC00982	-3.17631761097378	0.600645016062603	-39.9064499070217	4.67245753214498e-172	3.55147402508515e-169	383.028913322895
SFRP1	-5.38554753192378	1.73182701844975	-39.6900727913143	5.11074214280906e-171	3.72274975585784e-168	380.642863292505
GGT6	-4.31830342658232	0.952443868504119	-39.2449974980637	7.13555984783114e-169	4.98975429039136e-166	375.716576049812
EHF	-3.54758725672347	0.761820044021417	-38.606695732958	8.87309052484309e-166	5.96612955981949e-163	368.608740811354
SCNN1G	-5.22075542741734	1.11572633718616	-38.228312717617	6.2057679380406e-164	4.01811981825281e-161	364.371556812628
FAM3B	-2.57351870053302	0.592100970912685	-38.1511806337674	1.47830710683777e-163	9.22991601490642e-161	363.505669318271
RASL11B	-3.26695569472274	0.955891812257002	-38.0904758583362	2.92866023461033e-163	1.76547718005027e-160	362.823684226622
SIM2	-2.07179468408385	0.522478568550247	-37.5159527632045	1.93296405410866e-160	1.12640258646425e-157	356.347024874376
C14orf37	-2.26258618039149	0.881568806112026	-36.5697622588204	9.27302293972301e-156	5.22938667845928e-153	345.593844064088
EGF	-4.68652443072819	1.45391349766063	-36.4071675963162	5.97371769470455e-155	3.26351664808828e-152	343.735273219358
CLDN8	-5.49941439756594	1.01971888233937	-36.3209403445046	1.60632166437205e-154	8.5096107080461e-152	342.748370682748
NHLRC4	-2.10991229286033	0.882472151499176	-36.0452177503365	3.81965042167921e-153	1.96397437269988e-150	339.586769126673
RP11-445F12.1	-2.49293595355389	0.514097707260297	-35.74242724343	1.25235992877544e-151	6.25535893567209e-149	336.104576673612
RP11-35N6.1	-2.79059870674741	0.577228967047776	-35.4958752088723	2.16421910867796e-150	1.050968846053e-147	333.261312192648
SERPINA5	-5.29628110482243	1.67679359253707	-35.4072183371756	6.04023187476798e-150	2.8539279360728e-147	332.237204289956
NAT8L	-2.93384390363936	0.612533176558484	-35.3493434176669	1.1809974363036e-149	5.43320978459459e-147	331.568184830907
PRDM16	-1.96112058005338	0.591502821873147	-35.3323388409652	1.43826270829873e-149	6.44710478627653e-147	331.37154351136
PRR15	-3.01453903062046	1.0450692416804	-35.2663197328859	3.09220107689578e-149	1.3514464806573e-146	330.60778453715
WNK4	-3.17904238568692	1.28237645431631	-34.6428512385243	4.36670720905021e-146	1.86192135191746e-143	323.370727065264
F11	-2.69315461382417	0.689869060803954	-34.579442981179	9.15291448328513e-146	3.80979169039978e-143	322.632261477501
KLHL14	-2.0016602343296	0.616057269550247	-34.5683895900854	1.04137428361538e-145	4.2337919130614e-143	322.503485735875
MCCD1	-3.70188219656491	0.800769954299835	-34.5513454512192	1.27069849883303e-145	5.04871617195433e-143	322.304889212726
LINC00645	-2.68777695500794	0.562744344698517	-34.0555673445579	4.21038043974074e-143	1.63568601883439e-140	316.514144884765
CLCNKA	-4.80043168610519	1.12287157166227	-33.7484125221342	1.55429435015845e-141	5.90699431075434e-139	312.913134661537
TMEM45B	-3.1502093164351	1.26561568799012	-33.5499968663788	1.60783248129309e-140	5.9804526463757e-138	310.58158836908
SCNN1B	-4.01846237104548	1.06538375246952	-33.4682795410481	4.2137795209552e-140	1.53469361636123e-137	309.620129856053
ATP1A1	-2.8267743609294	6.7790733970346	-33.1406287380256	2.02040548794739e-138	7.20831198781557e-136	305.758068742862
SPTBN2	-4.0192232845594	1.2184185191944	-32.9771628153181	1.39887553224736e-137	4.89102841094968e-135	303.827110618422
ADH1C	-3.24658538284912	0.73683259154201	-32.7669311181149	1.69149532032426e-136	5.79818062547231e-134	301.339706086908
FAM167A	-2.35487208764673	0.816214836299835	-32.7614576753554	1.80501046149275e-136	6.06830632458005e-134	301.274885827606
LINC00379	-2.37938699523676	0.591257309209226	-32.6524004211466	6.58884768213069e-136	2.17332519205677e-133	299.982724956014
CALB1	-4.13960337803572	0.690401307171334	-32.3308764530336	3.01766160959658e-134	9.76940004795692e-132	296.166240632971
HYKK	-0.927469225682763	0.640417180395387	-32.2236228099886	1.0831324477112e-133	3.44278571834314e-131	294.890870412592
TCF21	-2.48184712767363	1.10414807075124	-32.2015058104543	1.40991221319154e-133	4.40144380553831e-131	294.627733781787
GPR110	-3.01016108406677	0.63098563753542	-32.199345451489	1.44669976743705e-133	4.43705356742711e-131	294.60202839168
LRRC2	-1.80901438335467	0.525111955253707	-32.0366223732482	1.00814202400462e-132	3.03867911442221e-130	292.664539323299
TNNC1	-2.19920759259489	0.668261119886326	-32.0038641647521	1.49070215248218e-132	4.41702627621924e-130	292.274189194429
SLC15A2	-2.09635742684683	0.906824061004942	-31.9441580318804	3.04168559504388e-132	8.86245792875953e-130	291.562460033097
TMPRSS2	-3.83191384829195	0.915395302630972	-31.7341589481581	3.74665762616753e-131	1.07375522328952e-128	289.056461956533
RP11-999E24.3	-2.42438574892731	1.03474584532125	-31.6091588250368	1.67350217598144e-130	4.71873629685604e-128	287.562815400554
ERBB4	-2.18770074210769	0.508759696558484	-31.1810751386421	2.84661062111273e-128	7.89911855210995e-126	282.436649402129
CLCNKB	-5.60313761257352	1.42814679162932	-31.0495277531217	1.38436431822236e-127	3.78147765799427e-125	280.858081016242
BSND	-3.55650375211488	0.648317472759473	-30.9011026907329	8.26232449235908e-127	2.2221839503911e-124	279.075140975001
TMEM52B	-4.407243980027	1.30978617196046	-30.8795743988936	1.07079180792162e-126	2.83630036152815e-124	278.816374278065
FAM81A	-1.49810088690291	0.785403216474465	-30.797090221286	2.89265414136047e-126	7.54766861183041e-124	277.824554325773
CHL1	-2.34248926220145	0.725736928171334	-30.6141069492881	2.62813146208076e-125	6.75661679707292e-123	275.622204536
C1orf226	-1.93651249086397	0.958900811054366	-30.611811556194	2.70194660730191e-125	6.8457145780945e-123	275.594559499795
CNTN1	-2.16872652402121	0.618954114194399	-30.5893756210337	3.54216682769886e-125	8.84630864026165e-123	275.324324220473
TMEM213	-5.43591239720026	1.16868933175124	-30.4787888541723	1.34632558640131e-124	3.31499491569969e-122	273.991713848066
RP11-295M3.4	-3.22717229728557	1.37497443423394	-30.437410308909	2.21942197492643e-124	5.38887985634221e-122	273.492824042385
FREM1	-2.04433155818834	0.645301948642504	-30.3539095304539	6.08847884240186e-124	1.45806557702561e-121	272.485644903954
SLC4A1	-4.78919746102396	1.10186231906425	-30.2567158443767	1.97224497802783e-123	4.65929550079493e-121	271.312579738774
MYO3B	-2.1367471372519	0.54330974830313	-30.2007629493324	3.88125113361497e-123	9.04693764238092e-121	270.636914585884
RNF150	-2.31378550336553	1.09201192723229	-30.1649020131764	5.99052587163996e-123	1.37797859589487e-120	270.203738620121
GPC3	-3.91243186414123	1.97681710995058	-30.0485337182842	2.45149820418662e-122	5.56585605267409e-120	268.797376116558
CA9	6.19281058049153	5.8673317690659	29.987068265809	5.16249466991858e-122	1.15706066435278e-119	268.05410338386
SPAG4	3.17894149048013	3.86954297465239	29.7563936240813	8.4684084896921e-121	1.87398376223794e-118	265.262024412216
PROM2	-3.92623420978401	1.26374971756178	-29.5497467204401	1.04158269193187e-119	2.27611857754412e-117	262.757313055407
HSPA2	-3.26942584865006	2.23799353624382	-29.4975794179513	1.96359857685529e-119	4.23797905192398e-117	262.124501189412
PAPPA	-1.87773895298754	0.70999706121911	-29.4433647572094	3.79586526352494e-119	8.09259957767597e-117	261.466640978255
TMEM178A	-2.47394294117965	1.23430101116969	-29.3491968500917	1.19329310506296e-118	2.51339157382056e-116	260.323462632163
PRRG2	-2.25046732355608	1.012702122257	-29.2211410214876	5.67074041569929e-118	1.18018909461018e-115	258.767865502321
MTURN	-2.85292606735203	2.76466585799012	-29.2148654552026	6.12103609230711e-118	1.25891709371427e-115	258.691601090346
CHGB	-2.40148657846332	0.632943577808896	-29.1908602592434	8.19927568602386e-118	1.66674113422173e-115	258.399849969842
AC019181.2	-2.51477361678323	0.681872168319605	-29.0675531907305	3.68261807031293e-117	7.39994587416215e-115	256.90057983541
PTCSC3	-1.9123431009486	0.535971588056013	-28.9730687612203	1.16507822961903e-116	2.31453381934089e-114	255.751046761716
SMIM5	-2.49308079830608	0.782243621350906	-28.9453705337824	1.63319881071949e-116	3.20804287741551e-114	255.413944095529
MPP7	-2.3059678480649	1.31191946156507	-28.9257715067099	2.07417313587561e-116	4.02896608459749e-114	255.17538173447
SUSD4	-2.62028440396366	0.901780294662273	-28.8094885674539	8.56971068223059e-116	1.64632617743687e-113	253.759437413498
SLC52A3	-2.28121684389276	1.0163730063575	-28.7546325342968	1.67399562234052e-115	3.1809555945388e-113	253.091159328049
RASSF10	-1.65138197110779	0.621075723853377	-28.7535140297297	1.69700971791862e-115	3.19001332136057e-113	253.077531201164
RP1-80N2.2	-2.72840673445327	0.780024291812191	-28.7436051213241	1.91522701424492e-115	3.56191475138615e-113	252.956795116149
RP4-568C11.4	-4.11959652852414	1.00158883345964	-28.7219741314569	2.49410676237679e-115	4.58968151788117e-113	252.693207865134
ESRRG	-2.49015527495431	1.16769560803954	-28.6949436062057	3.46943352584952e-115	6.31798301030221e-113	252.363781043601
RPS6KA6	-1.91250471803219	0.816083052423394	-28.3952418863446	1.35188318203194e-113	2.43645585446211e-111	248.708131915761
VTCN1	-3.40536180639439	0.880281883326194	-28.328577253574	3.05558473341685e-113	5.45078901118299e-111	247.894223159153
SLC12A3	-4.58144763689748	0.935318326266886	-28.298328096607	4.42416369814927e-113	7.81244745162077e-111	247.524822438051
SLC13A2	-3.08840053635846	0.659393521848435	-28.0640171206924	7.79291980164066e-112	1.36235823972282e-109	244.661601063528
CACNA2D2	-0.94746940123959	0.510252630881384	-27.9573511113584	2.87948645909103e-111	4.98407745325044e-109	243.357123803786
FAM222A	-1.83606645021703	0.905178426803954	-27.8419429729154	1.18511301692921e-110	2.03119076097613e-108	241.945023140499
SOWAHA	-2.07547426989117	0.771406556443163	-27.785408633832	2.37065910239091e-110	4.02367596388329e-108	241.253021600342
NPHS2	-4.23015647542845	0.751613188884679	-27.6041142896895	2.19260712808732e-109	3.6856882512714e-107	239.032775515764
NDUFA4L2	6.23175850399791	7.8438662616145	27.5297435077161	5.46366649394483e-109	9.0967445378232e-107	238.121496498462
GSTM3	-3.12727854409138	2.88275540329489	-27.4226367515422	2.03589778070456e-108	3.35769481153557e-106	236.808616024292
RP5-1024G6.5	-0.70041340148754	0.524931256919275	-27.3844523716058	3.25444826449004e-108	5.31722098689858e-106	236.340429514505
ATP6V0A4	-5.0524587681365	1.17477796078089	-27.2001351116582	3.13521132527909e-107	5.07497818412307e-105	234.079515452756
KCNK13	-1.65294880404258	0.986393930378913	-27.1289810016982	7.52022368993545e-107	1.20613349126102e-104	233.206295182089
FECH	-1.73993745267924	3.03828795017792	-27.1108892843446	9.39412512347502e-107	1.49298268553264e-104	232.984233636315
TSPAN8	-3.54525650732731	1.15067860529819	-27.0930937394308	1.16924678246145e-106	1.84151101360279e-104	232.765793437729
GATA3	-3.15196101199847	1.77321576562109	-27.0326916713594	2.45793925719368e-106	3.83657982984463e-104	232.024256505858
NIPAL1	-1.78847060094237	0.67493796630972	-26.9955281792773	3.88266973557552e-106	6.00679932011781e-104	231.567934953136
MAP6	-1.41166239772513	0.809863652510708	-26.9712891397862	5.23178471385879e-106	8.02298775155082e-104	231.27027839742
SLC4A11	-2.36564608522012	0.814639840131796	-26.8175749073189	3.4693981036244e-105	5.27408849109233e-103	229.382101095581
ATP6V1B1	-4.61973849880691	1.39610135057661	-26.808780665797	3.86608968908735e-105	5.82646378832974e-103	229.274046860547
RAB25	-3.82739577423385	1.09539733057825	-26.7925790183055	4.71950376920028e-105	7.05182605924438e-103	229.074970441801
AVPR2	-2.15764449691381	0.874550947759473	-26.7830348630048	5.30795957931587e-105	7.86387706488135e-103	228.957692641986
RP11-728F11.4	-2.44953100234735	1.02299809298188	-26.7403698386992	8.97574062801431e-105	1.31860418200795e-102	228.433385448296
NR0B2	-3.18599784999481	0.649375113426689	-26.7267279530089	1.06175412510957e-104	1.5467988012638e-102	228.265726717063
SYT7	-2.21677368498551	0.658016941560132	-26.6966388428241	1.53795785736071e-104	2.22203134399834e-102	227.895906850139
LIPH	-2.55092775166687	0.860988908790774	-26.6123633909413	4.34248758455903e-104	6.22257114370992e-102	226.859913937621
EMX1	-2.22199643784424	1.83227063042834	-26.4379871968227	3.72252121503416e-103	5.29082242936806e-101	224.715517692839
RAB11FIP4	-1.31110337828349	1.08609189177924	-26.4196672238692	4.66546443114999e-103	6.5775523536584e-101	224.490167258976
TFCP2L1	-4.19095569528474	1.5128610343855	-26.4148443834257	4.95119412797069e-103	6.92454205961469e-101	224.430840595265
PROX1	-2.03618249650426	0.54326478514168	-26.3867361921681	7.00116718990744e-103	9.71384165190173e-101	224.085061348162
CPAMD8	-1.77819128799844	0.992121511779242	-26.2597283410468	3.35095746359043e-102	4.6127116833455e-100	222.522332427836
COBLL1	-2.18919253359523	2.41692251445964	-26.2017410633755	6.85021511527918e-102	9.35589536291489e-100	221.808681595507
FGF9	-2.82918083471833	0.598712405472817	-26.2009339204845	6.91873912049371e-102	9.37623234918381e-100	221.79874736614
S100A2	-3.41793450968848	1.99279178896211	-26.1000939702459	2.39966966246383e-101	3.22700192609175e-99	220.557472818032
ABHD17C	-1.6989527053323	1.793072584514	-26.0501848057517	4.44143977179527e-101	5.92711832752099e-99	219.943018527324
NPHS1	-2.63647081721791	0.529202623543657	-26.043137107706	4.84486787411904e-101	6.41651364964766e-99	219.856245719792
NOL3	2.95636634083593	4.71073213179572	26.0272647604711	5.8927827603961e-101	7.74568633212365e-99	219.660817063845
PLCL1	-2.33333426956618	1.91565479074794	-25.9095107975258	2.51938356645561e-100	3.28685548572963e-98	218.210766095309
DBT	-1.27768681187954	2.04123186112026	-25.8375861989022	6.12025609105903e-100	7.92550496176993e-98	217.324901611247
SEMA6D	-2.11030222702596	1.27121371009885	-25.6433144003095	6.73305463262357e-99	8.65494566820039e-97	214.931562227383
HILPDA	4.38872680435618	5.80813943558484	25.5071759919388	3.61588821223929e-98	4.61408450557425e-96	213.253951529651
ERMP1	-2.25003115744865	3.26248630471664	-25.4910778202251	4.41109615138746e-98	5.58802774772141e-96	213.055554614999
CRHBP	-2.61611862862617	0.978807802899506	-25.4796233099839	5.08131523877446e-98	6.39075920893922e-96	212.914384406012
PEG3	-1.2962937817243	0.723885076919275	-25.466334829109	5.98745700857454e-98	7.47662310170715e-96	212.750608843346
FGF1	-2.87696982417921	1.39794452470016	-25.4590925511199	6.547618533698e-98	8.11811824156798e-96	212.661349253911
MECOM	-2.49929552170019	2.44975223341845	-25.402522825661	1.31669303895802e-97	1.62101603570874e-95	211.964110269304
RNF43	-1.46813277086908	0.810337672431631	-25.3918318545924	1.50254005542167e-97	1.83688148593578e-95	211.832335257419
GRIK5	-1.8675130679979	0.585319337943987	-25.3226486121626	3.53111381660841e-97	4.28687025985752e-95	210.9795545097
PRKAR2B	-1.6631213593559	1.45465832173641	-25.297494648064	4.81770509811705e-97	5.80849107070912e-95	210.669479965934
KLHL13	-1.75054345051638	1.49604371004283	-25.2809443560465	5.9104394947215e-97	7.07714405799461e-95	210.465458865609
RHCG	-5.08823964326543	1.18750867792916	-25.2187434688798	1.27436422525433e-96	1.51553982216981e-94	209.698656392158
SLC26A7	-3.44691001189263	0.84150175468369	-25.2068720001077	1.47563829751981e-96	1.74304788630008e-94	209.552301549698
TMEM30B	-2.97558475663915	1.35932220985173	-25.1950326465619	1.70802691841589e-96	2.00400849582192e-94	209.406341018383
CASZ1	-0.943145984737281	0.61350901723229	-25.1176884696437	4.44059810717989e-96	5.17536907398125e-94	208.452772009963
PIP4K2C	-1.39268382481828	3.82621190609555	-25.1031758142864	5.31256286217561e-96	6.15061085804994e-94	208.273840062734
DDB2	1.64121013543613	3.315362907743	25.1009398359559	5.46135653600012e-96	6.28127861594435e-94	208.246271671228
L1CAM	-3.49274550719782	1.14614209607908	-25.0818252611026	6.91599588954203e-96	7.90231634908325e-94	208.010597492442
CXCR4	2.84343406134474	6.0159201383855	25.001810195277	1.85853336449087e-95	2.10979742065126e-93	207.024012875402
SLC25A5-AS1	-0.927004548956387	0.631653498682043	-24.8295059717239	1.56217059537528e-94	1.76192686118392e-92	204.899353178169
ESRP1	-2.55001466210304	0.734701293621087	-24.6392690346314	1.63900433366576e-93	1.83673549750928e-91	202.553428555791
SLC16A3	2.77975342684579	4.4865208538715	24.6065762876338	2.45481904340254e-93	2.73344882272377e-91	202.150269813475
ANGPTL4	5.24142457698597	7.23929948698517	24.588607266909	3.06511574939384e-93	3.3914147804369e-91	201.928680473854
TJP3	-1.92134894909951	0.725295998047776	-24.5663003267538	4.03787520024562e-93	4.4396310849493e-91	201.653597359855
STC2	3.36724972175098	3.87392543914333	24.5417802086072	5.46682756731696e-93	5.97319247073969e-91	201.351222615965
PLA2G4F	-2.5131926190648	0.528553892655684	-24.499110103496	9.26222979126885e-93	1.00572857895007e-90	200.825030251411
NAALADL2	-0.932916290305297	0.658686126968699	-24.4161172586295	2.58270226755851e-92	2.78708648404061e-90	199.801607162849
CACNA2D3	-0.97546209719076	0.602477382736409	-24.3847019401102	3.80762061307636e-92	4.08373150661355e-90	199.414217417538
HADH	-1.66571266121496	4.13183500329489	-24.2907546319487	1.21556183410558e-91	1.29575926730694e-89	198.255762564198
SAP30	2.04297881362928	3.58492400082372	24.28007608854	1.3870016992187e-91	1.46954931549948e-89	198.124090055657
SLC25A33	-1.22015732793354	1.3066292416804	-24.234764572967	2.42778440981618e-91	2.55677873809677e-89	197.565382707396
SCARB1	3.2986138558143	4.3773242819061	24.2200551882174	2.91163243980181e-91	3.04797355165361e-89	197.384014171155
HOXB9	-3.25922632414486	1.51526480052718	-24.1683404625258	5.51591167264011e-91	5.73983142030324e-89	196.746380142256
MPPED2	-1.47662136235075	0.701079251808896	-24.1078408178019	1.16471953671415e-90	1.20482999649922e-88	196.00046214189
TREM2	3.27065881143234	3.82540526655189	24.0991355465526	1.29696196976606e-90	1.33373465620296e-88	195.893135437851
SEMA3B-AS1	-2.05577241754569	0.827117330181219	-24.0120031031195	3.80534575186229e-90	3.89035406047114e-88	194.818933906646
TMEM61	-2.57167098619393	0.670689958583196	-24.0056907703998	4.11394420167682e-90	4.18139375196012e-88	194.741116740781
VIM	2.60408163881191	8.83364514499011	23.9689666117877	6.47546723113445e-90	6.54359064362384e-88	194.288399234468
PDE1A	-2.74231645385595	2.10735069871664	-23.9460256295021	8.5968205742316e-90	8.63733432636304e-88	194.005603443699
TMEM164	-1.31376913190551	2.41242208401977	-23.9193289787916	1.19549549504812e-89	1.19426584253893e-87	193.676520715964
HS6ST1	-1.84827812863967	3.15069855337727	-23.8798817935572	1.94602403597308e-89	1.93297682936826e-87	193.190285129715
AQP6	-3.38283468119356	0.675963216667216	-23.8783928976057	1.9821414872035e-89	1.95772867114641e-87	193.171933111871
EGLN3	3.85131845445275	5.50636435075783	23.8472342854799	2.91250275302419e-89	2.86047040047016e-87	192.787882642513
SSC4D	-1.33584632993822	0.766868010609555	-23.8388254357009	3.2312417181569e-89	3.15578590596754e-87	192.684240751028
CLDN14	-1.4471408514379	0.620678749540362	-23.770016761601	7.5582995851565e-89	7.34078851931699e-87	191.836196607363
AC074286.1	-1.59013784569055	0.779480286655684	-23.7631393653452	8.22827921333395e-89	7.94733575732067e-87	191.751439627304
SLC16A5	-2.47365131383178	1.87220816902801	-23.7298383907764	1.24137768789514e-88	1.19240465603203e-86	191.341051176212
AC103563.8	-1.90277967190187	0.700589880016474	-23.5625651354413	9.7916918236875e-88	9.35400854981994e-86	189.279979802572
EFHD1	-2.8039352765772	4.05467124732949	-23.5442456763552	1.22765090530189e-87	1.16640180035259e-85	189.054292370968
PAQR7	-1.52228334672898	3.2538685354201	-23.481844777435	2.6521813035932e-87	2.5062396513198e-85	188.285601673236
SUCLG1	-1.63661451778298	4.41123148434926	-23.4724039323567	2.97996835956201e-87	2.80084983128296e-85	188.169312161361
SIM1	-2.43042302305859	1.09280341502636	-23.4704615449065	3.05227646252707e-87	2.8534704341122e-85	188.145386690352
REEP6	-2.04167160467511	1.17588368964086	-23.4494846084924	3.95429151633987e-87	3.67707044088583e-85	187.887008151884
ATP6V0D2	-4.47870678929445	1.25258097022076	-23.3141951224	2.09969689773254e-86	1.94216408286562e-84	186.220892816241
RP11-231P20.2	-1.0462683709108	0.585876006800659	-23.2836104236338	3.06228940349683e-86	2.81762859747008e-84	185.844307807754
LGI2	-1.7268726705649	0.854397164036244	-23.2786489440339	3.25560324980619e-86	2.97981445094826e-84	185.783220418535
PDHB	-1.14019609462617	3.48686394563427	-23.2711523837031	3.57108285830558e-86	3.25154534004678e-84	185.690921662523
NUPR1L	-2.61515290929699	0.617680964546952	-23.2706254278032	3.59437564242262e-86	3.25579663113121e-84	185.684433767007
PAPPA2	-2.23055865669644	0.631416056482702	-23.2411563457904	5.17033998241463e-86	4.65916925631817e-84	185.321622967942
COL4A5	-1.81103942332814	1.1933878553542	-23.2346675132129	5.60124841984079e-86	5.02159101926444e-84	185.241738779548
INPP5J	-2.9681791978336	0.944843253014827	-23.2330742780043	5.71243081864148e-86	5.09513854956583e-84	185.222124617284
CTD-2015H6.3	-1.14219515650052	1.18289632421746	-23.2275833123117	6.11279448575647e-86	5.42456209137029e-84	185.154526478663
SOSTDC1	-3.00197052381064	1.18638397191433	-23.0821838801057	3.67362636956871e-85	3.2435523329697e-83	183.364896721335
HOXB-AS3	-1.95595763769367	0.884734419802306	-23.0518195514193	5.34205701838572e-85	4.69295682389041e-83	182.991251038207
SLC48A1	-1.33768252920561	3.02341209060956	-23.0455622571263	5.77055015991135e-85	5.04403789477851e-83	182.914256450903
ATP6V1G3	-3.7095158485431	0.790208635024712	-23.0384118930213	6.30242549513149e-85	5.48154241322829e-83	182.826274540815
LZTS3	-2.11264851508765	2.00877671768204	-22.8854885077572	4.15172424042488e-84	3.59309124609444e-82	180.945073796561
COL23A1	4.43151997149098	4.91108305632784	22.8845754271311	4.19870938263931e-84	3.61585406045815e-82	180.933844131876
EPB41L5	-1.5766940725587	2.21836400245305	-22.8827614963276	4.29363321455573e-84	3.67947528710114e-82	180.911535318113
AC144831.3	-1.62999552091797	0.849021141878089	-22.8723211046319	4.88322149016023e-84	4.16431600443811e-82	180.783135621038
ANXA9	-1.84646489754414	2.79728955321252	-22.8451500752934	6.82541206420643e-84	5.79232299545907e-82	180.448996889627
SLC22A8	-3.22103544175265	0.707382453843493	-22.8390654135087	7.35686789835966e-84	6.21317703377408e-82	180.374174160834
APOC1	4.2247410984813	5.15299998336079	22.8221147407322	9.06581255811839e-84	7.61964111254931e-82	180.165740670281
EPM2A	-0.933826512110853	1.30485789397035	-22.7627185628432	1.88466245507531e-83	1.57644349471897e-81	179.435470926239
SCNN1A	-4.09353239490496	2.41122490517957	-22.7603974923843	1.93933247671163e-83	1.61444811227965e-81	179.406936618871
CA8	-1.66326284643977	0.629563887429983	-22.7467813097935	2.29352007041877e-83	1.90025203180384e-81	179.239549370078
C1orf116	-2.24169674546148	0.823308777911038	-22.7298537430569	2.82530229840735e-83	2.32980824437534e-81	179.031465518338
DMRT2	-3.18181085733146	0.696688613939044	-22.6984307849011	4.16067284941027e-83	3.41487712457232e-81	178.645228589426
AK3	-1.45359944971444	4.07917209390445	-22.6722887911123	5.74112998989411e-83	4.69002030295929e-81	178.323936081993
SLC25A35	-1.07281153186137	1.16121165716639	-22.5991688361289	1.41269131102828e-82	1.14868230229751e-80	177.425435170448
PVT1	1.73288105859268	1.68725107813839	22.58788749999	1.62319694573006e-82	1.31373745394689e-80	177.286831635532
PPAPDC1A	-1.7536412829486	0.647206548204283	-22.5782232996315	1.82829360571749e-82	1.47291377028355e-80	177.1681011327
CTH	-1.35295677535709	1.41760572194563	-22.5769227665588	1.85780351803541e-82	1.48982206891261e-80	177.152123639388
ZNF503	-1.7610541141485	2.63051482207578	-22.5695057181781	2.03543605801528e-82	1.62331818772127e-80	177.061004194479
SLC7A8	-3.09772563888982	2.38854532997529	-22.5692106313602	2.04284407561309e-82	1.62331818772127e-80	177.057379066838
HOMER1	-1.43123839855659	1.05812177726524	-22.5266526017183	3.4495614609667e-82	2.72874359550316e-80	176.534599289246
MAGI2	-0.999871970083076	1.04275014958814	-22.5232943510379	3.59514638383781e-82	2.83109680550687e-80	176.493350497298
TCEAL2	-2.2961924385703	0.706516459392092	-22.5111404087907	4.17530045503347e-82	3.27321087690113e-80	176.34407039383
SLC20A2	-1.21002478792835	2.57801747940692	-22.4459031527407	9.31907116041687e-82	7.27303580475035e-80	175.542922296226
CWH43	-2.23858188768694	0.643147015639209	-22.4201209415823	1.27982390184215e-81	9.94394731200195e-80	175.226362128876
SLC47A2	-2.01595028251314	0.68254064915486	-22.4000232350875	1.63885423935339e-81	1.26771901824672e-79	174.979621326324
FOXC1	-1.9956037658856	2.54711674826359	-22.3604712720143	2.665976140354e-81	2.05315395972109e-79	174.494100805343
RP13-895J2.6	-2.28382805956189	0.594984385927512	-22.3499967968143	3.03258381352557e-81	2.32524693982693e-79	174.365535080849
MAN1C1	-1.9493857098715	1.36585198085338	-22.3310830358	3.82690143415181e-81	2.92147995073545e-79	174.133398747473
FMO5	-1.79084307541537	1.26254075700165	-22.3291162952984	3.9206027573854e-81	2.97999901759181e-79	174.109261235842
CCDC160	-1.60859575286994	1.02466349207578	-22.3050031115157	5.27410654288296e-81	3.99142556634978e-79	173.813340710572
MARVELD2	-2.05810913696366	1.71800447369028	-22.2814420657731	7.04665207842004e-81	5.30989532909221e-79	173.524226659561
TUBB2B	-1.98100790931412	1.01609656344316	-22.2490726792173	1.04915293877762e-80	7.87179900245081e-79	173.12707667637
HK2	2.76178422840601	3.54684674942339	22.2483368348553	1.05868802503401e-80	7.9093948947199e-79	173.118049052544
XPNPEP2	-3.55569122900577	1.14045472188468	-22.2464802155905	1.08313293448935e-80	8.05758721733736e-79	173.095271462449
ARL4D	-2.85227146420562	2.29940373130148	-22.2405764411047	1.16467702371852e-80	8.62749310535895e-79	173.022843380129
ANGPTL1	-2.17104479273772	1.02441633590939	-22.2112915175689	1.66940882782468e-80	1.22681257789638e-78	172.663602108338
HLA-B	1.89580504283487	9.73233654036244	22.2112538022159	1.67018300846206e-80	1.22681257789638e-78	172.663139481422
LRRC16A	-1.2723685347202	2.21797803099506	-22.2074176703055	1.75083124452452e-80	1.28067078731287e-78	172.616084853289
DNER	-2.67673955556553	0.923736485507413	-22.2008345952565	1.89840549297233e-80	1.38060442460688e-78	172.535337723202
FOXI1	-3.82370787243801	0.836281073235585	-22.2006273848009	1.90324714752464e-80	1.38060442460688e-78	172.532796147295
KCTD1	-1.61039096138889	1.390752007743	-22.1892013480795	2.19024232217496e-80	1.5822238130687e-78	172.392651914303
ANKRD2	-2.45444979119886	0.855091790790774	-22.1655784883663	2.92813273243814e-80	2.10656857730385e-78	172.102933349975
COLGALT1	1.5868677349948	4.6193210461285	22.1548833585224	3.33946370047727e-80	2.39264362343212e-78	171.971775392378
C16orf89	-2.84166487444133	1.13957371105437	-22.1456467309822	3.74089530297242e-80	2.66931966067608e-78	171.858508915987
AC144831.1	-1.39876255155452	0.692932011713344	-22.1362470088867	4.19896912181655e-80	2.98399911331695e-78	171.743247593105
AMFR	-1.40599330010385	4.60924909390445	-22.135554422898	4.23485928794106e-80	2.99732024582128e-78	171.734755167236
NNMT	4.30916991405243	7.02784036441516	22.1189206339335	5.19528317584961e-80	3.66225566452431e-78	171.530801691925
DIO1	-2.92723728523728	0.841281290576606	-22.0764285433	8.75682485042316e-80	6.14806474036537e-78	171.009864285616
DTX1	-1.58441092832046	1.11944164916474	-22.0548008776145	1.14217825350605e-79	7.98702409111712e-78	170.744758936149
DANCR	-1.68174741700935	2.83221147841845	-22.0409896826875	1.35335759546509e-79	9.42605477447042e-78	170.575480463578
PCCB	-1.58970458402991	2.33277874337727	-22.0359264590768	1.44019775199351e-79	9.99108615093278e-78	170.513425428468
B4GALNT2	-1.89959377909606	0.583626456721582	-22.0282193101677	1.58319465090701e-79	1.09396873071765e-77	170.418969395454
LAPTM5	2.60026265192108	6.10158007578254	21.9548776019828	3.89655975935744e-79	2.6818762879168e-77	169.520305714071
ARRB2	1.31108406619937	3.69763141186161	21.9068150706523	7.02958983982184e-79	4.81926625803002e-77	168.931576309303
AC005082.12	-2.08268421677622	0.783389363163097	-21.8929468668862	8.33407447458689e-79	5.69126132674719e-77	168.761729269506
KCNJ12	-1.02894523144413	0.550581200578254	-21.8457086323979	1.48809350815163e-78	1.01225100036991e-76	168.18328710318
TACSTD2	-4.2901580267809	2.99123317413509	-21.833560498386	1.72729990928814e-78	1.17041306256493e-76	168.03455467788
COL4A4	-1.91429322400899	1.85989179121417	-21.8149443207944	2.17052767954053e-78	1.4650642816111e-76	167.806651789212
UPP2	-2.02404239312248	0.658792545510708	-21.7786869991853	3.38638343237492e-78	2.27695212172224e-76	167.362850221827
GALNT3	-2.03355197322819	1.24144476402636	-21.7414351260699	5.34768108501909e-78	3.58192186698482e-76	166.906969324586
ACSF2	-2.30011753138111	1.97403276540362	-21.7396806992433	5.46398856670334e-78	3.6458567985919e-76	166.885501384655
CAV2	1.78312173634713	4.30655400190445	21.7355235188159	5.74977756483667e-78	3.82196241020816e-76	166.834633152743
UXS1	-1.2205625483385	3.13490920752718	-21.6979957881721	9.10964274065897e-78	6.03237781788637e-76	166.375490135901
THRB	-1.56110498108308	1.41215550978583	-21.6879174990747	1.03077778794632e-77	6.80002161844435e-76	166.252201631758
TTC36	-1.3304602345823	0.575285350181219	-21.682499444612	1.10157279717779e-77	7.23973520310606e-76	166.185925142385
SLC1A4	1.39561366586217	2.46375710909555	21.6793668141333	1.14470168829302e-77	7.49500933136278e-76	166.147606118856
CAND2	-0.911018655298547	0.671719708649094	-21.6632726837827	1.39436943659612e-77	9.09565913827366e-76	165.950750295439
PCP4	-3.2221882156864	0.975904384398682	-21.6123981451766	2.60125228707864e-77	1.69052388411557e-75	165.328600373632
DCAF11	-1.09385122571443	3.60997228741186	-21.6051269289253	2.84367843944542e-77	1.84122912882907e-75	165.239695401264
USP46	-0.962071964945563	1.52335851785008	-21.5854414653424	3.61942661891315e-77	2.33486406464353e-75	164.999021367274
RALGPS1	-1.18546641408879	0.793537004448105	-21.5587022474426	5.02246626139933e-77	3.22804246991849e-75	164.672154505326
SCD	3.13105762187382	5.77042228357166	21.5529622313378	5.38835521939108e-77	3.45052109690091e-75	164.601994105548
FAM171A1	-2.04481191526999	3.18043777742998	-21.5255893814013	7.53487710913484e-77	4.80747159203997e-75	164.267449120862
ESM1	3.47125542704828	5.82934579423394	21.4874858042912	1.20154942004934e-76	7.63835889501911e-75	163.801850621205
FCGR3A	3.15230988511162	4.97184079571664	21.4777862529318	1.35308177482373e-76	8.57049840125668e-75	163.683346871104
SH3GL2	-2.38840495983757	0.755254627818781	-21.4500759224735	1.89963847797733e-76	1.1988981903249e-74	163.344837657014
AP1M2	-2.80208721645899	2.68236670593081	-21.441125160188	2.11963105631728e-76	1.33292770239348e-74	163.235508024321
LDHB	-1.63626328610236	7.25039169340692	-21.4276351992878	2.50022144768219e-76	1.56662621320359e-74	163.070745974124
USP46-AS1	-1.05063705169263	1.43868385403624	-21.4264560759774	2.53657023435025e-76	1.57828545716123e-74	163.056345222673
TYMP	2.66683774365472	4.47294541228336	21.4264459432733	2.53688487279663e-76	1.57828545716123e-74	163.056221471416
NETO2	2.32799574992471	2.96043030049423	21.4197240515673	2.7544478513824e-76	1.70756231694564e-74	162.974128437714
ATP6V1C2	-2.13901436640706	1.02578466622735	-21.4187562869393	2.78727036458925e-76	1.72180425843637e-74	162.962309628673
RHBDF2	1.50341197700934	2.90474854398682	21.4116966222612	3.03883157424762e-76	1.8705934359506e-74	162.876095840984
HSD11B2	-3.8373401699377	4.1433707446458	-21.4036239018869	3.35441862759486e-76	2.05761215605661e-74	162.77751530348
CROT	-1.09292953256719	2.24864651442669	-21.4024827111053	3.40159883639381e-76	2.07925702300128e-74	162.763579998354
SLC5A2	-1.99718618233806	0.529825787436573	-21.3680622516571	5.18345257237069e-76	3.15739086655695e-74	162.343313985805
CADPS2	-1.48110349499678	2.86414033683361	-21.3478409270803	6.63852140447775e-76	4.02967469420417e-74	162.0964607178
ADK	-1.04928641832815	2.71118653047776	-21.3443954624172	6.92434159946385e-76	4.18862767618779e-74	162.054403270337
C2orf54	-1.81054252915628	0.529094751243822	-21.3427663638048	7.06373487735106e-76	4.25821424571901e-74	162.034517833529
PDP2	-1.0986752586864	1.36428204563427	-21.3316973824862	8.0880694565181e-76	4.8589563655962e-74	161.899411101658
NUDT4	-1.52537294689512	2.4427901339374	-21.3159492222286	9.80638349233895e-76	5.87106836346128e-74	161.70720812598
C6orf52	-0.735247260745068	0.514052875205931	-21.3151498598831	9.90273939394153e-76	5.90852184590054e-74	161.697452620247
VEGFA	3.18319253022935	6.21906886062109	21.3043729714778	1.12980515552326e-75	6.71811351321688e-74	161.565935431954
RTCA-AS1	-1.20480170353843	1.49317618138386	-21.2683983890599	1.75418492946687e-75	1.03954782837084e-73	161.126984525876
DHRS11	-1.00797830549844	1.26137758698517	-21.2561830200174	2.03678126712246e-75	1.20293953080523e-73	160.977960873068
GABRD	2.696040036875	2.58957226212685	21.2309251461216	2.77368974468211e-75	1.6326479500516e-73	160.669862610751
RP11-124N2.1	-0.763175125531673	0.534683301911038	-21.2259406404763	2.94796101180573e-75	1.72940451034859e-73	160.609067451726
ACOT11	-1.39779143972897	1.05168031733114	-21.2230461774623	3.05413811754229e-75	1.78570042043058e-73	160.57376515212
PLEKHB1	-1.85502471367142	1.17178017615651	-21.2136419976984	3.42621113654642e-75	1.99656743630348e-73	160.459072055719
ENO2	2.92636243853982	4.92509405564086	21.1790524889076	5.22898144810301e-75	3.03697852743312e-73	160.037284549798
DGCR5	2.83304835657347	2.88868983434926	21.1743360106025	5.53922513991002e-75	3.20651436741414e-73	159.97977937717
ADM	2.68337055010384	5.73792934102142	21.1731034392421	5.62329085684458e-75	3.24443467852663e-73	159.964751695716
B4GALNT3	-1.83010718470301	0.935553727215816	-21.1708969930081	5.77697525999407e-75	3.32214083865843e-73	159.937850724744
CNKSR1	-1.42662176201407	0.581499027428336	-21.1674627631044	6.02457135643477e-75	3.45316578535058e-73	159.895981466256
RP11-254F7.3	-1.68536732425026	1.34777929784185	-21.1304501995526	9.46947773994268e-75	5.40998071404176e-73	159.444798855617
TYROBP	2.65992394693101	5.98762172773806	21.125420338206	1.006959598043e-74	5.7340937110709e-73	159.383494171893
CGN	-2.27237131832607	1.7863654685173	-21.1241231524199	1.0230435789372e-74	5.80676878148703e-73	159.367684243239
SLC15A4	1.56741172863447	3.91319865568369	21.1194442239864	1.08322129750189e-74	6.12843842165954e-73	159.310659313972
LINC01159	-1.04796707351257	0.613685296364086	-21.1189845841618	1.08932047504526e-74	6.14306469185199e-73	159.305057509644
RP11-255H23.2	-1.04904817408307	0.594287287331137	-21.044765004159	2.69649379941951e-74	1.51575899040038e-72	158.400761870247
LOH12CR2	-0.782546149553482	0.936788635749588	-21.0050463878031	4.3789591681655e-74	2.45362064672658e-72	157.917031802799
EPCAM	-3.23386151524922	4.21714587940692	-20.9756350564514	6.26985817970789e-74	3.50190609257679e-72	157.558926457718
DACH1	-1.6978014952918	1.24527295079077	-20.9698994313026	6.72440522417492e-74	3.74382331621102e-72	157.489100160573
LAMA4	2.26603773343398	3.60798395986161	20.9455187403339	9.05410840027885e-74	5.02488644614841e-72	157.192320357081
TRPV2	1.52683330754673	2.78887176408567	20.927872680213	1.12288765478268e-73	6.21212720914901e-72	156.9775540993
SHMT2	1.84472889935097	5.19274219934102	20.9219723972412	1.20668473638188e-73	6.65465695944105e-72	156.905749595811
HLA-F	2.16211917879023	4.76226236738056	20.9136523127508	1.33557463399511e-73	7.34230055078694e-72	156.804502478208
BHLHE41	2.62571764083592	4.72028670593081	20.9127588219177	1.3502093892911e-73	7.39948606382038e-72	156.793629975766
NAV2	-1.24282673354621	1.67196101301483	-20.8765454750215	2.09991494265266e-73	1.14720978210793e-71	156.353029196772
GMPR	-2.27321667019471	2.06359920708402	-20.8734201113759	2.18148583078981e-73	1.18806028952858e-71	156.315009359401
MAGI3	-1.39953808434805	1.36744294042175	-20.861088461759	2.53543246247554e-73	1.37653510276389e-71	156.165004806936
HEPACAM2	-3.11587200020706	0.678772044138386	-20.8042725899373	5.06789367995814e-73	2.74293861650242e-71	155.474075313026
SYNE4	-1.30550553602741	0.583059464566722	-20.7934838678531	5.77998007745051e-73	3.11869171956759e-71	155.342910760818
RP11-297L17.2	-1.13816601139252	0.573494978220758	-20.7884989225667	6.14196448703984e-73	3.3038099434594e-71	155.282309840612
DNASE1	-1.76640327147975	1.10438006672158	-20.7651700885259	8.16117197593508e-73	4.37649105776985e-71	154.998738713265
ODF3B	2.46296637851402	3.05833097649094	20.7484188130981	1.00087123224206e-72	5.3508351321271e-71	154.795153633375
SFXN2	-1.54965888880582	1.5817533523888	-20.7343767772421	1.1875747591861e-72	6.32962864027177e-71	154.624516578701
BMPR1B	-2.27837298054528	0.708682757278418	-20.7288944847664	1.26958022416879e-72	6.74614026714858e-71	154.557901800156
AREL1	-1.0620947602025	2.48318078418451	-20.7025205815904	1.75045031060562e-72	9.2731431303053e-71	154.237477384126
ZNF425	-0.605141396788682	0.802522816474465	-20.7022252079287	1.75675754366803e-72	9.27843969136089e-71	154.233889198412
MCF2L-AS1	-1.33461036919107	0.546423548401977	-20.6957991185763	1.89974066202424e-72	1.00033934498517e-70	154.155827543577
GAS1	-1.71045697704829	1.2374928815486	-20.6862070770866	2.13508758250551e-72	1.12088892244328e-70	154.039314906686
CYFIP2	-2.17145220376292	4.29430863971499	-20.6785407655837	2.34396546565252e-72	1.2268624033095e-70	153.946200451207
SLC16A1	1.97028928312045	3.85085467775947	20.6702287639251	2.59356962336047e-72	1.35345624345038e-70	153.845250253044
OPHN1	-1.02602068015613	1.12491647328336	-20.6401552606801	3.74003309245177e-72	1.94593031316196e-70	153.480063221772
PSMB8	1.51835068136033	5.88651308237232	20.637100362353	3.88170323312478e-72	2.0136479501925e-70	153.442972336045
POLR3B	-0.930106343716333	1.63376872384514	-20.6345834785439	4.00244331887243e-72	2.07013947042981e-70	153.412414448186
FDX1	-1.06848466124092	3.17280821746293	-20.6338627111363	4.03770623266191e-72	2.08221770971668e-70	153.40366361652
KCNQ1	-1.9000593036087	2.77861451877924	-20.5959585582235	6.40383388732846e-72	3.29270070641989e-70	152.943545449788
RALBP1	-1.33622804342612	4.01795232469852	-20.5927816728505	6.65618642170475e-72	3.41241791859949e-70	152.904988059337
IKBIP	1.55280435175493	3.57035596342669	20.5784654345986	7.92248225071768e-72	4.04973200897797e-70	152.731247088907
CD40	1.65930867342076	4.23443464447776	20.562943590901	9.56877084833873e-72	4.87700443063142e-70	152.542899287795
PRMT6	-1.1896689753323	2.85156979176277	-20.5586081837011	1.00868650535042e-71	5.12612136236515e-70	152.490296387486
LA16c-329F2.1	-2.50079237690447	1.05279721144975	-20.5504457487005	1.11395772207877e-71	5.64469823112496e-70	152.391264309829
SEMA5B	3.10596990766534	4.10363766510049	20.5451216623299	1.18846922427347e-71	6.00486097651698e-70	152.326672762532
APEH	-1.29066561009866	3.95445598846787	-20.5106968906309	1.80622441772559e-71	9.09983149010917e-70	151.909105961943
PAFAH2	-0.976827416796477	2.98960998846787	-20.507182586699	1.88506500127462e-71	9.46974320467899e-70	151.866485158899
PPM1K	-1.15551968354621	1.60221928731466	-20.4982649281776	2.10090652871255e-71	1.05237959699005e-69	151.758339460643
PTPN13	-1.68824842983905	2.58487943789127	-20.4727999754896	2.86304189957655e-71	1.43004852823992e-69	151.449569579704
CLSTN2	-1.6933494318512	0.775180584573311	-20.4360389103278	4.47531919129251e-71	2.22898946160045e-69	151.003955222931
ZNF503-AS2	-1.02122425403219	0.927894810691927	-20.4248585702134	5.12640166031128e-71	2.54601573368073e-69	150.86845743665
CLIC5	-2.52401620793939	1.47477144648764	-20.4209050630764	5.37861343526169e-71	2.66370878400127e-69	150.820547023886
SELENBP1	-1.70539553920042	3.52299521087315	-20.4197758711473	5.45289993043339e-71	2.69286995999538e-69	150.806863274042
HOXD8	-1.77340329116303	3.73016877627677	-20.3995849914836	6.96846181414281e-71	3.4316239277421e-69	150.562210330971
HSPB7	-2.41420025323676	1.13458751566722	-20.3876087022881	8.05942802219749e-71	3.95772249112518e-69	150.417114926461
NR3C2	-1.89049690487539	1.86456550840198	-20.3861354340211	8.20491907945316e-71	4.01788222260505e-69	150.399267054475
SHISA2	-1.6250910415379	0.728831312487644	-20.3685214702049	1.01616237544225e-70	4.96216498533002e-69	150.185901852932
SLC36A2	-2.58361831132459	0.593741407421746	-20.3647301946638	1.06403227938635e-70	5.18145189644348e-69	150.139981100703
ADAMTS16	-1.41100475899569	0.682395700919275	-20.3434288467644	1.37805219544501e-70	6.69197457799156e-69	149.882004516283
RP11-456H18.2	-1.20002962960384	0.747981585304778	-20.3333008320835	1.55832391260448e-70	7.54643175627465e-69	149.759363957513
TAPBP	1.51986245560747	6.11423898023064	20.3202084935064	1.82670975541315e-70	8.82169611716371e-69	149.60084545034
AIF1L	-3.54967089045692	4.5243407476112	-20.3043282300588	2.21495957368892e-70	1.06671964923498e-68	149.408597591887
OVOL1	-1.39644142470769	0.794838389052718	-20.3015966373791	2.2896089348147e-70	1.09964130215469e-68	149.375531583906
TCAIM	-0.890781479413298	2.15999198846787	-20.2935942536325	2.52308463602936e-70	1.20845385224836e-68	149.278667397071
RASSF8	-1.36987209845275	2.39482765453048	-20.2791927824229	3.00480289132902e-70	1.4352449220277e-68	149.104364434488
ALDH6A1	-2.60854118932503	3.38023663278418	-20.272980389955	3.24001604588839e-70	1.54337767068721e-68	149.029182345489
ATP6V1H	-1.20584830850761	3.42311270625865	-20.2385855703497	4.91731921468164e-70	2.33599387258327e-68	148.613018300764
GLOD5	-1.36413410324922	0.747602583640857	-20.2000183656741	7.84907734821608e-70	3.7186333387944e-68	148.146533393666
TYMS	1.77689588929128	3.37806245304778	20.1497522500414	1.4434497994529e-69	6.82010524163126e-68	147.53880805382
MAL	-4.73332972059087	3.96904200654036	-20.113360574712	2.24323330078705e-69	1.05704055429539e-67	147.099014357703
MRPL33	-1.03969558211319	4.17454311367381	-20.0944733979289	2.81982048517616e-69	1.32516402478091e-67	146.870825343867
ACTRT3	-0.930199637358776	0.797579306293245	-20.0712038739551	3.73761328601987e-69	1.75176824306164e-67	146.589749486402
LARS2	-1.26823216915984	2.10335667027677	-20.0646163304539	4.04792740603734e-69	1.8921354789397e-67	146.510189567319
MST1L	-1.84394130669585	0.856891779609555	-20.056866397908	4.44610992199651e-69	2.07271716416915e-67	146.416597867833
MT1H	-4.05378772881958	1.54362791342669	-20.0003073553855	8.81576583619202e-69	4.0988621901146e-67	145.733788369394
DEPTOR	-1.56702447242472	3.5847758601318	-19.9859238338681	1.04914199018248e-68	4.8650133348462e-67	145.560206243387
ENPP3	4.27815816342108	5.19843955253707	19.9486996689494	1.64576202441506e-68	7.61143166953016e-67	145.111100274595
MTOR	-0.984479865898237	2.44712822948929	-19.9229808999063	2.24605417202437e-68	1.03602952599816e-66	144.800907530365
LINC00887	2.90385070997398	2.75196157358979	19.9217390422738	2.28002970815694e-68	1.04893366731578e-66	144.785931665885
DEGS2	-1.65831884384154	0.917068550110379	-19.9162758982075	2.43569741381491e-68	1.11760793145177e-66	144.720052599412
SLC9A3	-3.53433455154125	2.19992004200165	-19.9015248306236	2.91113207952681e-68	1.33226206843685e-66	144.542191081149
FCER1G	2.40798936913291	5.16887055024712	19.8913298418865	3.29287724680675e-68	1.50303081014819e-66	144.419280841565
CNP	-1.13543975407581	3.68045874629325	-19.8806494116575	3.74654684594209e-68	1.70346223606797e-66	144.290532390089
PLA2R1	-1.79629957540706	1.31111977489292	-19.8805406196469	3.75147557994604e-68	1.70346223606797e-66	144.289221019653
INHBB	3.04948218840861	3.85949907677101	19.847672222121	5.58046664208479e-68	2.52740201650068e-66	143.893097563048
C3	4.10211723182501	6.67877011482702	19.8345431265735	6.53951244112547e-68	2.95410223503244e-66	143.734907254003
ILDR1	-1.86540730338422	1.82717813364086	-19.8238628286753	7.43989571140316e-68	3.35217156769974e-66	143.606238594684
HLA-A	1.6380625225597	9.36481187479407	19.8118318665001	8.60330607683235e-68	3.86640094691987e-66	143.461315864671
IGFBP3	3.37367227733643	8.2531986523888	19.7946357327023	1.05886239672326e-67	4.74641856910668e-66	143.254207250085
TMSB10	2.08073635923131	10.8490506483394	19.7853952198115	1.18382812334366e-67	5.29301361951251e-66	143.142931385858
CD1D	1.45387074030893	2.08570284085667	19.7783347265494	1.28915292555053e-67	5.7492274093047e-66	143.057915258721
ZNF395	2.36156234208203	5.42762882372323	19.7515806748483	1.78049756730579e-67	7.92026933120608e-66	142.735826624449
LDHA	1.69298310934578	7.82623447940692	19.7513298016234	1.78589613456459e-67	7.9241208691518e-66	142.732806841629
GNB5	-0.763800174822042	1.89164716698847	-19.7269908037954	2.39551293079328e-67	1.06021157104122e-65	142.439875972392
CYP4F2	-2.20865688644195	0.546535111112026	-19.7197461151287	2.614303132873e-67	1.15412240830519e-65	142.352698105605
SLC16A7	-2.15228904915213	1.37561101545305	-19.6879730533044	3.83522141461084e-67	1.68884989345659e-65	141.970444816152
AGPAT9	-2.66500010747924	2.40837914135091	-19.6840253904355	4.02221366458732e-67	1.76674219307325e-65	141.92296101196
ACSL4	-1.45387138593378	3.85440352314168	-19.6813340237358	4.15489299882213e-67	1.82044710289244e-65	141.89058956211
MCUR1	-0.826158132702447	2.79765595577759	-19.6808273272811	4.18035698243439e-67	1.82702501917295e-65	141.884495184684
PHKA2	1.87177562707393	3.74854971804283	19.6737484634496	4.55284876586094e-67	1.98486040211424e-65	141.799356579151
KDF1	-1.86010965701558	1.56395446306425	-19.6515750576786	5.94812103589938e-67	2.58669283456699e-65	141.532717487981
SLC30A2	-2.12761187470504	0.773345621237232	-19.6227145334275	8.42260037146692e-67	3.65369478148846e-65	141.185764896388
DAG1	-1.14845880384217	4.05532734102142	-19.6192753594601	8.7789953972202e-67	3.79887122609415e-65	141.144427773358
PARD3B	-1.06223885529434	1.57778197406919	-19.6189140491043	8.81730103003527e-67	3.80602608906362e-65	141.140085100711
ACAA1	-1.26017211772731	3.04178643566063	-19.6004640589695	1.10123464851176e-66	4.7418187500696e-65	140.918354256631
CMTM4	-1.9720378746106	3.02533107248764	-19.5936094805889	1.19603270449624e-66	5.13735718427598e-65	140.835988301796
PDHA1	-1.18127816053998	4.20401572322899	-19.5791088384957	1.42429952271804e-66	6.10284418043059e-65	140.661767148366
RP11-834C11.4	-2.17949081941849	2.88014320181219	-19.5739737030879	1.51517274984042e-66	6.47634474638391e-65	140.600076918227
PML	1.02798957292315	3.226084815486	19.5361899259692	2.38810219977737e-66	1.01826347942702e-64	140.146279663717
ST6GAL1	-2.20102122126633	3.79554324541186	-19.531140728355	2.5377643133443e-66	1.07944515148139e-64	140.085652030298
LAD1	-2.99123994449585	1.97162481336079	-19.5261150377346	2.69603324248886e-66	1.14398187245607e-64	140.025310206812
FGD5-AS1	-1.1194590594756	4.49354559472817	-19.5213737271896	2.85437539078626e-66	1.20823706009021e-64	139.968386095018
AC093818.1	0.879407650493247	1.21265220790774	19.5155232819826	3.06262075107588e-66	1.29325449203644e-64	139.898150085955
MIR210HG	2.30205090046209	3.08490356655684	19.4993617995028	3.72017766548498e-66	1.56713604693996e-64	139.704152661813
LRRN2	-1.99383899688214	0.981340172240527	-19.4936045739758	3.98704267873688e-66	1.67551634879034e-64	139.635053629076
RHBG	-2.26033493508598	0.541728271266886	-19.4746173479952	5.01029942511762e-66	2.10048092445818e-64	139.407199579119
CORO2B	-1.6166514498769	1.16840247884843	-19.4717041416277	5.18900321981684e-66	2.17019507868034e-64	139.372244511178
CAB39L	-1.36033886793565	2.03751603742504	-19.4704253392786	5.26944617796758e-66	2.19857895186705e-64	139.356900760927
GABARAPL1	-1.7796576621755	4.80327231630972	-19.4642243786859	5.67753914314113e-66	2.36320807858079e-64	139.282501645647
RAP1GAP	-2.66711395935577	3.04595853604613	-19.4342704926029	8.13977877077154e-66	3.37418719101036e-64	138.923192393627
LGALS9	1.70709382687694	3.03140948385502	19.4342172762222	8.14498910082583e-66	3.37418719101036e-64	138.92255415564
CDCA2	2.26318080552544	2.22958434021417	19.4226399442112	9.36149878703852e-66	3.86897687458646e-64	138.783713870606
ERICH4	-1.56811584360151	0.646913960280066	-19.4062052647325	1.14064447698267e-65	4.70300630816298e-64	138.586655414178
YBX3	1.41889355782321	4.89721124294728	19.4009525223669	1.21498570786928e-65	4.99773650469902e-64	138.523681146798
TNFRSF10B	1.36070754561267	4.18194334266886	19.3973059488082	1.26942297459317e-65	5.20940198165205e-64	138.479965325938
TAP1	1.73074856181204	4.88391785337727	19.3873108326619	1.43145209449493e-65	5.86057272036544e-64	138.360151860239
THSD4	-1.50498959853583	1.20431438253707	-19.3743664524693	1.67236859062406e-65	6.83092236011444e-64	138.205006574765
SUCLG2	-1.30045694691071	4.55378742339374	-19.3645511538286	1.88169792622415e-65	7.65762580969559e-64	138.087381291711
PPM1H	-1.82471955667238	1.73181732185667	-19.3644703594017	1.88352539650446e-65	7.65762580969559e-64	138.086413120068
RP11-9E17.1	-1.06505394758567	0.939099354200988	-19.3637922592827	1.89893323936349e-65	7.7023551950238e-64	138.078287383043
BTC	-1.30793176918588	1.13245991627677	-19.3605578660018	1.9741758662461e-65	7.98901446613757e-64	138.039530272326
PDLIM1	1.65590211876678	6.15249576232949	19.3584439003458	2.02495582899179e-65	8.17558378809111e-64	138.014199857335
FBXO2	-2.22995264085488	1.41732480340857	-19.3569737057902	2.06103894718396e-65	8.30209282826496e-64	137.996583761152
SREBF2	-1.2182995172378	3.74128153047776	-19.3507471464064	2.22111662760276e-65	8.92633583534516e-64	137.921979686586
ST8SIA4	2.2322735797372	2.65862340935914	19.3472177989817	2.31730698185467e-65	9.29155060935399e-64	137.879695023059
LILRB1	1.42550918457687	1.69162932110049	19.344349518873	2.39853735468282e-65	9.59524714749773e-64	137.845331870881
MLKL	1.28829621066718	2.24028643196046	19.3422905019521	2.45859736539157e-65	9.81305916478891e-64	137.820664763633
SAMD12	-1.23476456575493	0.915254019209226	-19.3328236598162	2.75466029690069e-65	1.0969697337225e-63	137.70725963508
CDH3	-1.77393904344894	0.707877836570016	-19.3184937019283	3.27193563486757e-65	1.2999995174717e-63	137.535623450009
WNK1	-1.37765410736756	3.78472750142998	-19.3124668143676	3.51749590016929e-65	1.39439599380407e-63	137.463445845595
SYP	-0.738224619350391	0.614076088331137	-19.3115702604592	3.55556586344357e-65	1.40629869739187e-63	137.452709235265
RGS19	1.37059902183281	2.90628358566722	19.3074902490545	3.73407915764712e-65	1.47357047029316e-63	137.403850886609
CD300A	2.05920823158878	2.78565168945634	19.2683132280445	5.97604744365624e-65	2.35300138310807e-63	136.934830072457
EDA2R	1.53876842624974	2.37159928224053	19.2208149319951	1.05655341722143e-64	4.15071164940787e-63	136.366496803832
RP11-848P1.3	1.55828943935617	2.22655632441516	19.2066960809343	1.25148572248223e-64	4.90548730951442e-63	136.19762566478
ABAT	-2.1041119826298	1.85072551795717	-19.1940445070206	1.45648958095664e-64	5.69627535890021e-63	136.046329903578
CAV1	2.15705697485892	5.60599389231466	19.1606744137609	2.17284001899126e-64	8.47892616339401e-63	135.647385858948
SPHK2	-0.84058715766376	1.63158102727183	-19.1580239024615	2.24296675064504e-64	8.73308345986117e-63	135.615705951029
P2RX7	1.49067909541002	1.92340142318946	19.1561241741991	2.29461614004284e-64	8.91432874671752e-63	135.59300034896
JPH4	-0.633942376280141	0.510807802655684	-19.1452762157606	2.61314856088322e-64	1.01292822929846e-62	135.463355910217
GLRX5	-1.115773636189	3.50386165897858	-19.1361983063785	2.91340352380211e-64	1.12681682307762e-62	135.354879356036
TRADD	1.27912974706684	3.87048245819934	19.1343736890572	2.97779164447554e-64	1.14917778209098e-62	135.333077612746
KIAA1522	-1.406344673027	3.53203399670511	-19.1043899209522	4.26453022827098e-64	1.64212593503598e-62	134.974885488961
CLDN11	-1.08826997607394	0.534327528069193	-19.0989972698067	4.54901803873325e-64	1.74782271105791e-62	134.910478621876
SLC25A25	-1.57744822010385	2.14959349555189	-19.097376135173	4.63819053445509e-64	1.77817646761719e-62	134.891117565453
NRL	-0.514483229985463	0.613288242965404	-19.0959743156898	4.71670584352661e-64	1.80432060298758e-62	134.874376099528
ACADSB	-1.80769825064902	3.2145686276771	-19.0703369770272	6.41126000484896e-64	2.44719754158886e-62	134.568252049093
ARHGAP24	-1.59508630189513	3.25239028336079	-19.060992647583	7.17000476153792e-64	2.73085017954697e-62	134.456701199341
MBOAT2	-1.28632569026999	1.72597316540362	-19.0502127463523	8.15738465626528e-64	3.1001608382789e-62	134.32802983353
RFC2	0.951885474186623	3.61274792285008	19.0446216651493	8.72185840773461e-64	3.30749519921945e-62	134.261300626872
TNFAIP6	3.92282511589459	3.91040440795717	19.0309061678438	1.0277383349516e-63	3.88894406312205e-62	134.097627946676
ATPAF1	-0.906796152881625	3.54501105271829	-19.0174853104601	1.20673694289812e-63	4.55640933817386e-62	133.937500182785
SNRPN	-1.21761141417446	4.50468604118616	-18.9980612256719	1.5223397763271e-63	5.73567757968756e-62	133.705797074992
RP11-47A8.5	-1.09740452668744	1.3290403121911	-18.9786241317617	1.92066814582732e-63	7.22088613448455e-62	133.473999098361
RP11-690G19.4	-2.95572843998806	0.740760818434926	-18.9498317210415	2.70975101985904e-63	1.01656367659175e-61	133.130745314469
NPM1P25	-1.39493835431983	1.47224878352554	-18.943815395146	2.91176404176381e-63	1.09000982822516e-61	133.059037508459
PTPLAD1	-1.49786407833157	3.72104035005931	-18.9397981779921	3.05495990588613e-63	1.14117113407482e-61	133.011160078275
LMO7-AS1	-1.38373317268354	0.762366951795717	-18.9132453666273	4.19552476840048e-63	1.56388409384173e-61	132.69476792199
ADAP2	1.44519312474299	2.75115992504119	18.9001438850613	4.9062639631262e-63	1.82492141709303e-61	132.538698428971
COL5A3	2.01567423114057	2.35510314285832	18.8951145301872	5.21000049135032e-63	1.93378404649228e-61	132.478794414075
AFM	-2.19041267393209	0.680829239021417	-18.888779609636	5.61945192592885e-63	2.08134022392136e-61	132.403345857743
ARHGDIB	1.61432735021341	6.68065880793904	18.8837771863774	5.96536666378974e-63	2.20478942952161e-61	132.343771915031
RNF149	1.18882859691069	4.19605590115321	18.8700751992441	7.02567945205548e-63	2.59120101647329e-61	132.180615745732
LCP2	1.64542597278286	2.74381078321582	18.8682147029716	7.18347943030007e-63	2.64382289264223e-61	132.158464298417
NUSAP1	1.62200143290498	2.68341154662273	18.8564808578604	8.26358041410289e-63	3.03495615124678e-61	132.01877188464
HOXB6	-1.89710281702875	2.23755370637397	-18.8401839709699	1.00378876618061e-62	3.67887530615713e-61	131.824793774514
MTMR10	-1.07883660516615	3.00166518121911	-18.8395346983439	1.01159671998252e-62	3.69973511689004e-61	131.817066541251
EHD2	2.21110922705243	6.0412865040313	18.836081532047	1.05415420859964e-62	3.84733275046741e-61	131.775970307587
CPEB3	-0.903857236922639	1.24226915540692	-18.8327720274659	1.09661840637328e-62	3.99397562087868e-61	131.736585651259
NAP1L2	-1.9564831615784	1.3506939398682	-18.8264726040174	1.18222437064378e-62	4.29680799326289e-61	131.661624580452
LINC00472	-1.4313915545161	1.15004604640857	-18.8045745124624	1.53517003531891e-62	5.56801712810065e-61	131.401095832425
MIR4435-1HG	1.25230911740654	2.08106245008237	18.799204719222	1.63671395252939e-62	5.92402346130823e-61	131.337221856486
SH3BGR	-0.969363470436136	1.9431417708402	-18.7790697714605	2.08092440050461e-62	7.516264539178e-61	131.09775855357
COL9A2	-1.74748211830815	1.27965312200659	-18.7674648348513	2.38972374215126e-62	8.61384545572957e-61	130.959772889992
OCLN	-1.55958251689512	1.13311687125206	-18.744890043362	3.12762113604448e-62	1.12504264815493e-60	130.69141785785
SUOX	-0.985726075674974	3.13075635420099	-18.7362690826102	3.46604243325609e-62	1.24421671084565e-60	130.588959989042
HCLS1	1.74170233783488	3.7673335291598	18.7301818812599	3.7268019605317e-62	1.3350809810249e-60	130.51662277845
C1QB	2.87700612011941	6.68285389785832	18.7284363533945	3.80512792054746e-62	1.36035268521494e-60	130.495880971765
GMFG	1.66766923696781	4.30910229654036	18.7267821898512	3.88087094675556e-62	1.38459971206491e-60	130.476225309172
POMGNT2	-1.0249066747404	2.78768070675453	-18.7202175423436	4.19660286347963e-62	1.49419574866295e-60	130.398225215593
LY86	1.98847440038297	3.06913411040527	18.7143026202203	4.50299910019786e-62	1.60002907052152e-60	130.327951335597
KXD1	0.741597649727599	3.86290483454695	18.7053474281983	5.00992745362404e-62	1.77654263172932e-60	130.221568030087
DCXR	-1.96184844099689	3.93044879143328	-18.6751948178	7.17434768232815e-62	2.53890579316722e-60	129.863470578537
GPD1L	-1.70938449730011	2.76442249093904	-18.6745366856985	7.23078703694812e-62	2.55370947434196e-60	129.855656230422
CSRNP3	-0.667872995770717	0.568100057654036	-18.6710153346619	7.54038755619877e-62	2.65768256567473e-60	129.813846645391
WASF3	-1.2309387976947	1.51012558385502	-18.6609139004885	8.50395182533793e-62	2.99126933220438e-60	129.693922485506
ATP5A1	-1.35653678289201	5.34771731136738	-18.6592367700052	8.67543532657713e-62	3.04546105179159e-60	129.674013305611
TBC1D24	-1.05536891643302	1.55827841762768	-18.6534072057325	9.29881347069849e-62	3.2577526471894e-60	129.604814449136
MPC1	-1.68481405088615	4.78502290341351	-18.6413446997943	1.07343895235587e-61	3.75317195301705e-60	129.461647161074
CHN2	-0.885947525715032	0.796533681227348	-18.6403597149964	1.08609585550759e-61	3.78984585748176e-60	129.449957700381
RAPGEF3	-1.45462043619058	1.73299718106096	-18.6247038479502	1.30850211608473e-61	4.55681952059628e-60	129.264181846732
TMEM72	-3.23013559572379	2.83192289194399	-18.5927654416007	1.91323727850132e-61	6.64954554726842e-60	128.885326191532
UQCRFS1	-1.32823685859294	4.033853907743	-18.5843445097032	2.1147488964574e-61	7.33532543806909e-60	128.785466193847
FABP1	-2.72785163302321	0.882286679667216	-18.5811695522008	2.19611217248696e-61	7.60246198008257e-60	128.747819045594
ENOX1	-0.907661335889202	0.727120595772652	-18.5716768210591	2.45850532561715e-61	8.49399013882193e-60	128.635269275578
PSMB9	1.88169645485461	4.22587244481054	18.5712068097178	2.47228154013952e-61	8.52473883327791e-60	128.629697037071
PHYHD1	-2.29197586585307	1.75296293545305	-18.5705247750209	2.49240947056601e-61	8.57722487488878e-60	128.621611216184
PRDM1	1.60058757018964	2.50613385871005	18.568033337197	2.56733671961734e-61	8.8177171969254e-60	128.59207482208
PNP	-1.40508307884216	4.132678723229	-18.5646363996705	2.67313360746148e-61	9.16308269130228e-60	128.551805344621
TSPAN6	-1.22463461584985	3.66471502395222	-18.562876771101	2.72963764323021e-61	9.33845895869873e-60	128.530946377366
WDR48	-0.845268082929469	2.6419885273855	-18.5541882372813	3.02661626983415e-61	1.03342393807111e-59	128.427958869634
CLDN10	-2.30247308975494	3.11617386428336	-18.5493625746992	3.20528139579634e-61	1.09172645937334e-59	128.37076475992
SPI1	1.99197261226479	3.65929586243493	18.5492425184304	3.20985814047533e-61	1.09172645937334e-59	128.369341896599
ZBED5-AS1	-0.94621756381101	2.66307858813839	-18.5476878851551	3.26971618933909e-61	1.10992579460245e-59	128.350917177416
HPD	-3.74497758553894	1.73898150200988	-18.532182797184	3.93123795229783e-61	1.33189732329594e-59	128.167182205358
PTPRE	1.13225134608203	2.05111595904448	18.5268000874413	4.19087170252642e-61	1.41711448943069e-59	128.103407172061
RP11-798M19.6	1.52629759883177	1.90346098657331	18.5218721177933	4.4435593671165e-61	1.49965839490214e-59	128.045024469841
GPSM3	1.70321133872274	3.91613205897858	18.5022583793825	5.60935276028162e-61	1.88945481609332e-59	127.812699188899
SLC13A3	-3.52622331700234	1.26115419293245	-18.4912247597426	6.39468524573734e-61	2.14984398973039e-59	127.682035828479
PP7080	-2.30400473074248	3.19355635897858	-18.4560675437868	9.70692848606937e-61	3.25713097492255e-59	127.265839362323
CCDC186	-1.08944097271547	2.07366463509061	-18.444539587649	1.11300370887683e-60	3.7274963292308e-59	127.129418119619
ACAD8	-0.909315226728974	2.21714574003295	-18.4409646868604	1.16123325932071e-60	3.88158314329727e-59	127.087117805368
IPO13	-0.984695768738785	3.11651166607249	-18.4356804559455	1.23637253595481e-60	4.12485967052708e-59	127.024595934938
RP11-404P21.3	-1.3412366754865	0.516824055403624	-18.4347659835968	1.24986022429285e-60	4.16191551258813e-59	127.013776610406
C1QC	2.75345246329179	6.69097251894563	18.4317510594118	1.295377366347e-60	4.30528272214416e-59	126.978107449345
MRPL19	-0.859812070733596	3.0358907658056	-18.4301187428164	1.32070788435098e-60	4.38114141066865e-59	126.958796419717
MPP5	-1.25691050378046	2.5571338285486	-18.4255860318379	1.39367128596718e-60	4.61442451160573e-59	126.905174972461
PTPN4	-0.908881809345486	1.55347432695058	-18.4156881050763	1.56729669614707e-60	5.17948598148262e-59	126.788096614105
ANGPT2	2.50575985072684	3.66607365897199	18.4134865248732	1.60876273683784e-60	5.30648871045266e-59	126.762057482034
GOT2	-1.15030237292316	4.76908765733114	-18.4007816388317	1.87038073075845e-60	6.15781467704692e-59	126.611808026648
S100A14	-2.0769646523458	1.7505302129654	-18.3866392610564	2.21185761982442e-60	7.2683637048441e-59	126.444593284421
C5orf38	-1.42393524603655	0.562753877431631	-18.3749883502136	2.53946687718551e-60	8.32926077804073e-59	126.30686431986
TMCC1	1.48843742043613	3.55416637825371	18.3684050649829	2.74556834028499e-60	8.98839433049853e-59	126.229052313572
DNASE1L3	-1.93496279747871	1.67755180800659	-18.3622089268344	2.95478492836061e-60	9.65524301263555e-59	126.155823520358
IRF2BPL	-1.30930680623054	3.27833445304778	-18.3564731622422	3.162620603937e-60	1.03150995145572e-58	126.088041930339
LPCAT1	2.18048745023883	4.88783949028007	18.3540130318471	3.25617895979364e-60	1.06004693808403e-58	126.058971543375
ADH1B	-2.76221711795244	1.60324056705272	-18.3244229966644	4.62335419504018e-60	1.50233230553331e-58	125.709405410018
GLDC	-2.20625131076843	2.02388049233937	-18.3190183614181	4.9289907507156e-60	1.5986756271616e-58	125.645574491196
FAM78A	1.27823527837487	1.73998502339374	18.2934545290744	6.67150698813959e-60	2.15983861419734e-58	125.343728972048
SELPLG	1.84115623337212	3.40368915308896	18.2816911357969	7.66834171336216e-60	2.47796580097962e-58	125.204873409595
PFKFB2	-1.73586125790499	1.54938576688633	-18.2807828783389	7.75122770418115e-60	2.50012846355157e-58	125.194153379061
MED20	-0.752132931490135	2.40123560790774	-18.2783868439246	7.97420437623378e-60	2.56717056775224e-58	125.165874075158
RASAL3	1.51836876974608	1.98082571055848	18.2782360495237	7.98844977037651e-60	2.56717056775224e-58	125.164094353435
RP11-327P2.5	-0.598905243328142	0.727774651729819	-18.2759941573258	8.20326157707503e-60	2.63136548422799e-58	125.13763535743
ALB	-3.15025689114201	1.15423617377265	-18.2757621097277	8.22582255483561e-60	2.63376977845488e-58	125.134896766405
MINA	-0.969439396973004	1.45578453097199	-18.2624465183012	9.62979878262826e-60	3.07766256522682e-58	124.977765074419
ZNF44	-1.05943377922638	1.94534057429984	-18.2359291461151	1.31784836064311e-59	4.20412865707351e-58	124.664944105137
DOK3	1.34221592376947	1.74219817850082	18.2183014944181	1.6233274514157e-59	5.16921867133867e-58	124.457067183776
ZDHHC2	-1.82844964569788	2.57575443608402	-18.2121173660839	1.74647999504562e-59	5.55126604970682e-58	124.384153814907
ERP27	-2.75894792933333	1.56421872156507	-18.1730603937929	2.77116009833168e-59	8.79227238457974e-58	123.923824604971
GPM6B	-1.3005068093932	0.912351076378913	-18.1566370842182	3.3645961343017e-59	1.06557734818591e-57	123.730345046178
SASH3	1.94187570110073	2.98604906919275	18.1561989361149	3.38205654497731e-59	1.06917020830548e-57	123.725184024727
CTD-2506P8.6	-0.515688449518174	0.503649481927512	-18.1380123131772	4.19250442100013e-59	1.3229848788434e-57	123.510993281243
USP53	-1.19613311406023	1.98356664036244	-18.1360159035982	4.29252595286428e-59	1.35210700374727e-57	123.487484693267
RGS1	2.79300162515755	4.24114267242998	18.13459738937	4.36503929617621e-59	1.37247512546317e-57	123.470781541057
DGKD	1.42697256278858	2.35801038118287	18.1335055057648	4.42168764830478e-59	1.38779072652898e-57	123.457924762982
CHP1	-1.02965513367082	4.91565018616145	-18.128247569421	4.70492668280278e-59	1.47404172524656e-57	123.396016516837
MYO1F	1.56412810772585	2.15061142800659	18.1180819660921	5.30492981036762e-59	1.65904799543554e-57	123.276339346888
PRDX4	1.32019483831775	5.45668791598023	18.1060060940568	6.11773520477419e-59	1.90982583660469e-57	123.134199075123
TRIM2	-1.98986393574546	2.90550296807413	-18.103388439951	6.30970947698569e-59	1.96624493897797e-57	123.103391446469
ITGB2	2.17451000652907	4.10869306095552	18.1012761382422	6.46899900129899e-59	2.01229609503041e-57	123.07853236943
SHROOM3	-1.68861987936501	1.52732478299835	-18.0875516490553	7.60641752515586e-59	2.36190748090186e-57	122.917033915312
PLK2	1.94021225449117	4.25939418698517	18.0754019121121	8.77887611533231e-59	2.72114028808935e-57	122.774096493102
CDH16	-2.73113691566252	5.91595875278418	-18.0694151384466	9.42133251918649e-59	2.91511035575961e-57	122.703674795553
PFKFB4	1.55834592384553	2.26029150529325	18.0609966085065	1.04049460685751e-58	3.21376797121608e-57	122.604660512484
PLXNB1	-1.40102294096573	3.05452891598023	-18.0518181821862	1.15945378668857e-58	3.57488026435442e-57	122.4967245666
MAP3K9	-0.740956535797769	0.525125624711697	-18.0488205608065	1.20117499611333e-58	3.69699670458685e-57	122.461476889483
TNFRSF14	1.78652663554517	4.16311431647446	17.9919997128521	2.34682390742063e-58	7.21039992083083e-57	121.793681478264
PPP1R18	1.5067692967082	4.02610265914333	17.9885281490409	2.44479845021564e-58	7.49823973801224e-57	121.752902149162
GAL3ST4	1.75369341485202	2.2627912416804	17.981861466051	2.64454427376209e-58	8.09665901819769e-57	121.674597523046
PYGL	1.7325879789068	3.72150820404613	17.9752770645419	2.85781382783768e-58	8.73431841577943e-57	121.597268041547
GRAMD1A	1.11469733908585	3.51780534739539	17.9745421997128	2.88265699946874e-58	8.79487079663394e-57	121.588638072084
AP5M1	-0.946407558950547	2.06213298305931	-17.9715355438913	2.98656769739463e-58	9.09602377802315e-57	121.553330187147
SFXN5	-0.90118645169263	1.3505927	-17.9599304119785	3.42394438868024e-58	1.04099818787666e-56	121.417065264583
AEN	1.06987538611111	2.68048450609555	17.9530679008501	3.71209872997009e-58	1.12664774300932e-56	121.336499839535
LIN52	-0.805588843857738	1.89611334645799	-17.9485955691293	3.91279865253674e-58	1.18550339763687e-56	121.28400004221
LURAP1	-1.17220672601766	1.10740240304778	-17.9374363020811	4.46210413246808e-58	1.34959350248801e-56	121.153021171544
KIAA1161	-1.30482870411215	2.09773054662273	-17.9288277768531	4.93791719259568e-58	1.49092691469702e-56	121.051998048905
IL2RB	1.89144307778489	2.36898792004119	17.9282741319963	4.9701974712655e-58	1.4980860722873e-56	121.045501403454
CGNL1	-2.37947761652129	3.52475081762768	-17.9162533422599	5.72544043040823e-58	1.72275644757998e-56	120.904460858745
ITGAX	1.84660665358644	2.15898894980231	17.9133149157608	5.92685857539834e-58	1.78029796589543e-56	120.869988585493
CTNNAL1	-1.4512096285566	3.13497520757825	-17.9112947366503	6.06942368842357e-58	1.81999425250464e-56	120.846289781954
KRBA1	2.04329283970664	3.26595181861614	17.9066709612146	6.40874665579451e-58	1.91845392185958e-56	120.792051189587
ESRP2	-1.26312762123487	1.71455358137727	-17.898822866025	7.02861081456783e-58	2.10041323521837e-56	120.700000042035
C1orf162	1.90386515613447	3.23503748714992	17.8819400196462	8.57248708357042e-58	2.55740988387334e-56	120.502021669603
EPHA1	-0.990135808707166	0.995863992257002	-17.8766259571158	9.12527290439483e-58	2.71768349087956e-56	120.439717773348
SORT1	-1.54954443779855	3.84455210543657	-17.8581745298802	1.13359656799748e-57	3.37032911594082e-56	120.223431573228
RDH10	-1.63981581214954	3.13395431795717	-17.8534558651469	1.1982492319419e-57	3.55650137059563e-56	120.168130911435
SQRDL	1.1207403049325	4.12181243822076	17.8427102409053	1.35955240648458e-57	4.0284229101972e-56	120.042213953751
CBLC	-1.55177691373988	0.910947127462932	-17.8352818154778	1.48356599843243e-57	4.38844344917016e-56	119.955181683051
PAQR5	-1.79995047281413	3.03299210230643	-17.825345023142	1.66729187185315e-57	4.92358049049608e-56	119.838778817307
PLOD3	1.21680483067052	4.29279498731631	17.824688605718	1.68019948470283e-57	4.95333008289628e-56	119.831090041633
SGPP1	-1.28155300950156	3.46741245140033	-17.8123877421459	1.94140460772569e-57	5.71374332529639e-56	119.687023466168
LAIR1	1.70474067612928	2.31591100477759	17.8064768364347	2.08097526639979e-57	6.11422010205062e-56	119.61780658122
TPI1P2	-0.610795313377467	0.558789220675453	-17.8057691851815	2.09834242004642e-57	6.15490305155227e-56	119.60952044697
C1QA	2.61509142798545	6.82562055848435	17.7991288298173	2.26852703977732e-57	6.64294634998109e-56	119.53177126027
CNGA1	-1.2268908909892	0.667151482360791	-17.7976691179958	2.30774787554899e-57	6.74649638132901e-56	119.51468131765
C1orf168	-1.31733943307009	0.527056454604613	-17.7917956840897	2.47252355618124e-57	7.21613636213028e-56	119.445921071342
MRGPRF	-1.64835320206594	1.10390745726524	-17.7834926404707	2.72569523824411e-57	7.94176735916392e-56	119.348729592181
TBXAS1	1.25787339927173	2.32993462615815	17.7822270499781	2.76649537403598e-57	8.04723329931729e-56	119.333916447249
WIPF1	1.25996885126347	3.44574517462932	17.7783151735454	2.89650226756814e-57	8.41140409329339e-56	119.288131864257
ARRDC2	1.74775309388854	3.96616849689786	17.7769683838647	2.94265872259908e-57	8.52257418874139e-56	119.272369779464
FCF1P2	-0.793219366017656	2.71328299341021	-17.7769141046287	2.94453426953426e-57	8.52257418874139e-56	119.271734533072
OMA1	-0.841866953110079	2.21882865667216	-17.7750773089615	3.00871084956081e-57	8.69393108628463e-56	119.250238316038
HOXB5	-1.52094152800623	1.51457027611203	-17.761724500095	3.51919214861697e-57	1.01522305515053e-55	119.093990046333
APOO	-1.2762879815161	3.35059015650741	-17.7535556979332	3.87323204272643e-57	1.1144444019132e-55	118.998420883758
BTG2	-1.89072377097612	5.50156289950577	-17.753497346442	3.87588488939036e-57	1.1144444019132e-55	118.997738262964
IL4R	1.28563036388662	3.61696955882867	17.7519749077055	3.94574471398208e-57	1.13266845796116e-55	118.979928372176
TOX3	-1.92749572428219	1.14687886979407	-17.7517975716707	3.95396341862684e-57	1.13316702433499e-55	118.97785387982
ARHGAP22	0.874304151688731	0.99478893937397	17.7464556208034	4.20971485370042e-57	1.20448829905713e-55	118.915366352312
MT1G	-4.78172523544704	3.40178525747941	-17.7455167328054	4.25634224074242e-57	1.21583946164476e-55	118.904384315841
FABP6	3.32484357970534	3.13444491510708	17.7430774046264	4.37990951980207e-57	1.24909589274355e-55	118.875852709851
ADPGK	0.743659259267908	3.39400930642504	17.7428874733574	4.38967971181449e-57	1.24984333423356e-55	118.873631230659
HACL1	-0.835278097455868	2.45347034266886	-17.7240687516848	5.47391012161122e-57	1.55601458123589e-55	118.653560641943
C7	-4.17603965274712	3.53111347708402	-17.7216369057974	5.63226987308162e-57	1.59843087534436e-55	118.625127477663
RP11-672L10.6	-1.10611641591641	1.14028555617792	-17.7202055024027	5.72761188817459e-57	1.62285431165427e-55	118.608392076705
SYNJ2BP	-1.2116450048027	3.02948864085667	-17.70592074803	6.77197907390574e-57	1.91565919368965e-55	118.441403990867
ARHGAP25	1.30129752543094	2.59932519060956	17.7054181367857	6.81200113263329e-57	1.92386758967197e-55	118.435529271882
PFKP	1.97977112382884	6.36799409917298	17.7003974027065	7.2249877605743e-57	2.03721348436064e-55	118.376847868388
COL4A3	-1.70889368848806	1.73625772079077	-17.6936943843411	7.81557792265806e-57	2.20019216173765e-55	118.298512526681
RP11-507K2.3	-0.926739130550364	0.866244253624382	-17.680247613278	9.14964344272515e-57	2.57160878883796e-55	118.141394417429
CTD-2015G9.2	1.81481740666184	1.91355601746623	17.6790247835918	9.28169877856305e-57	2.60453704730079e-55	118.12710822387
TMEM91	2.56069450083333	3.41583916985173	17.6733905367333	9.91516330754271e-57	2.77783469459073e-55	118.061287988788
MAL2	-3.08395292061827	3.55459663055519	-17.6512887193677	1.2845382653643e-56	3.59300767281579e-55	117.803155830807
RP11-134L10.1	1.21397655021807	1.90368596507414	17.6435871588753	1.40578767132402e-56	3.92587541055696e-55	117.713231965857
CYP27B1	-1.48221714666451	0.654287727886326	-17.6366082182087	1.52550013485518e-56	4.25339606978283e-55	117.631756375359
NEK6	2.04954480998702	4.53164980428336	17.6272834854077	1.70148339718621e-56	4.73651795375944e-55	117.522911086746
IGSF6	1.74412042323208	2.42356317808896	17.6225799389689	1.79780184579081e-56	4.99668869127425e-55	117.468014813865
DNAJC11	-1.09974086428368	2.95579873185667	-17.5955759020506	2.46602988271885e-56	6.84303720788745e-55	117.152935716404
GAS2L3	1.94860065437694	2.42338681499176	17.5889604313851	2.66448513784202e-56	7.38201730265519e-55	117.075771292336
SLC14A1	-1.93210927730011	1.38338421573311	-17.5869219260113	2.72879352632966e-56	7.5482228524201e-55	117.051995581203
BSPRY	-2.13321948483593	1.71656446739703	-17.5807478847912	2.93317390845226e-56	8.10074980530211e-55	116.979991319788
HSF4	3.16996508998496	3.20627726759638	17.5655563966549	3.50350669734734e-56	9.66061578596628e-55	116.802856861746
LST1	1.70556129954569	2.84124779456343	17.562442420245	3.63343794863488e-56	1.00031121603205e-54	116.766553713482
VWA7	-1.21457885493562	1.42396232049423	-17.560803077642	3.70376167195082e-56	1.01806857781516e-54	116.74744288495
STAMBPL1	1.20131515790758	1.58450482108731	17.5515043754878	4.12915426721188e-56	1.13321624645837e-54	116.639053201767
VWF	2.90954380009258	6.0495654890972	17.5323550090657	5.16505229107263e-56	1.41528909329987e-54	116.415899103492
RP11-102N12.3	-0.779625167621497	0.735003726787479	-17.5197257341195	5.98645510159478e-56	1.63779668366322e-54	116.268769567956
RAP2C-AS1	-0.528466562898236	0.678723417429984	-17.512948716498	6.47974196221665e-56	1.76998201536674e-54	116.189832487155
BDH1	-1.4042690117892	0.885094995453048	-17.5108038773892	6.64416134316409e-56	1.81206284869258e-54	116.164852006402
CD37	1.6458097619163	2.66020887503954	17.5058405074219	7.04079340900142e-56	1.91724533296204e-54	116.107048562741
PALD1	1.49353949510117	2.86282437094893	17.5013936938848	7.41618138932755e-56	2.01632477524454e-54	116.055265522014
RP11-598F7.5	1.94559673617341	2.21529418220758	17.4942342585057	8.06299419596812e-56	2.18877739959495e-54	115.971903172892
TMEM140	1.31045048138628	5.47060210543657	17.4905265090249	8.41980224342841e-56	2.28209275689326e-54	115.92873565593
RP11-259N19.1	1.26501979690343	1.36788033194399	17.4841752054255	9.0680189541346e-56	2.45397999003376e-54	115.854797548192
ANO5	-1.4340537710784	0.658745757545305	-17.4525263332166	1.31208618689736e-55	3.54526904472019e-54	115.486492644736
SLC29A2	-1.65889734641277	1.38399965756178	-17.4457608336543	1.41987149236923e-55	3.83058540580231e-54	115.407789747148
FUT11	1.32375158546209	3.6142927199341	17.4449840710038	1.43279908079243e-55	3.85950593688955e-54	115.398754334337
GAPDH	1.36863245422626	10.184115149229	17.4388869868098	1.53843926102151e-55	4.13769156325817e-54	115.327836836084
SPARC	1.88735859725744	8.70985730011203	17.4384659819159	1.54601439851541e-55	4.15167798999176e-54	115.322940272858
BID	0.852348489404462	2.62634219769358	17.438011911763	1.55422622521768e-55	4.16732866092876e-54	115.317659183053
ACVR1B	-0.948444339849432	3.89506220757825	-17.4369021592474	1.57447976251981e-55	4.21516925089914e-54	115.304752333277
NKG7	2.80768095795594	4.1611985483888	17.4308082088977	1.6904860083102e-55	4.51881902099067e-54	115.233882214092
PDK1	1.31704349504932	2.30991301317957	17.4267211931294	1.77303018170598e-55	4.73223108955481e-54	115.186356535983
PADI2	-1.92711976770563	1.7246145706425	-17.4246256737875	1.81690103267368e-55	4.84193046542703e-54	115.161990324565
MRO	-1.4908451355161	0.990040994991763	-17.4242303229616	1.8252986354968e-55	4.85690574516819e-54	115.157393386676
FAM46B	-1.51695248335774	0.997167357051071	-17.4187735209711	1.94524337103467e-55	5.16819826936597e-54	115.093948028516
TGFBR3	-1.44417058080569	2.69117376546787	-17.418311382711	1.9557559265758e-55	5.18824356728348e-54	115.088575125922
LAT2	1.33327019236542	2.00006526643657	17.4146590039047	2.04085938784621e-55	5.40580360883749e-54	115.046113586677
NUAK2	-2.01012486050883	2.89956920691928	-17.4038815638923	2.31414633668986e-55	6.12040941876128e-54	114.920835411116
RP5-943J3.2	-0.805233907536346	0.715897557990115	-17.4024064692509	2.35428990136089e-55	6.21717463075394e-54	114.903690762453
NDUFS1	-1.17225049259603	3.3426151069061	-17.3961068127042	2.53370365584542e-55	6.68087591425183e-54	114.830476935307
BAX	1.10971694633761	4.1926583507743	17.3947197388627	2.5750058495351e-55	6.77955606348984e-54	114.814357727379
PIK3R5	1.29673880661344	1.54718200097199	17.3876203892102	2.79716142911322e-55	7.35337986522668e-54	114.731862811632
RASD1	-2.78361433965637	4.16209071648105	-17.3810718202795	3.01900834081232e-55	7.92467024235451e-54	114.655778017455
HSPB8	2.24572149433021	5.92596000131796	17.3799799107706	3.05767140708551e-55	8.01412466846609e-54	114.643092561335
MS4A7	2.0431394646703	3.49835294744646	17.3796076180981	3.07096648497877e-55	8.036921570419e-54	114.638767445068
SCPEP1	-1.25057133574767	4.10141999011532	-17.3698457446519	3.44094362585571e-55	8.99171546595061e-54	114.525369826395
ERBB2	-1.48772104349949	3.8099429970346	-17.3652388734243	3.63068550095176e-55	9.47337969069233e-54	114.47186210466
HMOX1	2.59758078438531	6.37223469041021	17.3589796532691	3.90532714021742e-55	1.01748031393861e-53	114.399170393581
DYNLL2	-1.02366430456906	4.29873842009885	-17.3479258385265	4.44196795387578e-55	1.1555726751437e-53	114.270818025696
APBB1IP	2.14508714936228	3.50562093833278	17.3363178302543	5.08492087055427e-55	1.32087052985185e-53	114.136060286444
FERMT3	1.69395739821391	3.1185537907743	17.3258809017487	5.74194407754954e-55	1.48932739412049e-53	114.014923678105
BRCC3	-0.984810782736242	2.47934102306425	-17.324829181858	5.81268029516656e-55	1.50544113955706e-53	114.002718220017
AHCYL1	-0.803612013525451	5.15184599835255	-17.319398664956	6.1920054483903e-55	1.60131123149052e-53	113.939699779291
BCL9	-0.879273755086969	2.13713470081384	-17.3097188478155	6.93046157633466e-55	1.78963558755513e-53	113.82738693357
SRL	-0.712146732693148	0.533767163228995	-17.3066678770319	7.18096354767677e-55	1.85158709056763e-53	113.791991587483
C10orf10	2.24575771669262	6.45895157990115	17.3031307567115	7.48271665233193e-55	1.92655158344723e-53	113.750958907156
PRF1	2.03331433576064	3.00441720411862	17.3013020973019	7.64365103730874e-55	1.96509275638576e-53	113.72974649726
VTI1A	-0.587297579657321	1.58978231186161	-17.2994848192732	7.80700686501519e-55	2.0041423496945e-53	113.708666865721
CASP1	1.39436765605399	2.94228281779242	17.2978014526419	7.96143318986481e-55	2.04078849010581e-53	113.689141219265
TNFRSF4	1.83652866422508	2.22048347102142	17.2899481248882	8.72315233602218e-55	2.23276938709136e-53	113.598057717385
SERPINA4	-1.57577786118248	0.537129247423394	-17.2848701902191	9.25398136883637e-55	2.36517693406429e-53	113.539170931941
CDKL1	-0.971618075724093	1.07901422952883	-17.2606987165613	1.22578724353121e-54	3.12835220312594e-53	113.258944846966
PSMB8-AS1	1.19104930968328	3.08340786820428	17.250869477731	1.37418335198609e-54	3.50196404656279e-53	113.145030283011
CD70	3.94707806091095	3.81070595588138	17.2453957167709	1.46446351117321e-54	3.72660132493887e-53	113.081602537934
HOXB8	-2.25634919778297	1.99950484299835	-17.2097263507787	2.21656341215816e-54	5.63226185630072e-53	112.668449464861
MS4A6A	2.00241527594319	3.47921518499341	17.2066676781699	2.29672792954388e-54	5.82748877565837e-53	112.633035002388
KIF13B	-1.40889918047248	2.73911407841845	-17.201523172479	2.43814076045313e-54	6.1773299672814e-53	112.573474872646
DPEP1	-3.39364948226007	1.87300244169522	-17.1928692665751	2.69589953097358e-54	6.82050876996817e-53	112.47329878418
SLFN13	1.41872970775181	2.28495802850082	17.1926948261591	2.7013657898092e-54	6.82446195627811e-53	112.471279671593
ZHX3	-1.15335570977155	2.82549859275124	-17.1902583259196	2.77888261804235e-54	7.01016247166182e-53	112.4430784129
RASD2	1.68955261978092	2.05014803574794	17.1810771968153	3.09145956112518e-54	7.78744899821188e-53	112.336823893007
PSMG3-AS1	-0.707843574592421	1.00285465008237	-17.1799747731354	3.1312783728465e-54	7.87640410274857e-53	112.32406670605
VASH1	1.64431572243743	2.95579459112521	17.1530106747343	4.28182774138935e-54	1.07550161745644e-52	112.012127938858
HMGN5	-0.924063897056076	1.93132837512356	-17.1488088683489	4.49573859866168e-54	1.12761122212057e-52	111.963533938185
PDGFRA	-1.92025818154102	1.13362975242175	-17.1452074479827	4.68755421919525e-54	1.17403757679042e-52	111.921886710687
RP11-298I3.1	-0.676545240884736	0.542077470823723	-17.141521564233	4.89233022644366e-54	1.22357248953774e-52	111.879265888988
TMEM86A	-1.25907125505192	2.10263449291598	-17.1407124989003	4.93846121166543e-54	1.2333454128905e-52	111.869910885157
P4HA1	1.54985936562824	5.4165117446458	17.1084767765027	7.17685301723975e-54	1.78981090509822e-52	111.497303199308
THEMIS2	1.65244737027258	2.90189996260297	17.1081760684187	7.20191439094895e-54	1.79350238436709e-52	111.493828514373
ABHD5	-0.819120102705014	2.08399470741351	-17.1013521978219	7.79471057734975e-54	1.93836600730054e-52	111.414984363722
CORO1A	2.03542759295272	3.43724493954201	17.0969001881006	8.20747008585139e-54	2.03811068239849e-52	111.363551027226
MICU2	-0.969214932217029	3.70321175947282	-17.0899167857298	8.8993114888832e-54	2.20677678650576e-52	111.282882377846
TBC1D4	-1.46868507305816	3.20796909126853	-17.0861655002309	9.29467883474604e-54	2.30155205933471e-52	111.239554239353
ALAD	-1.09011095410696	3.6603197354201	-17.0773715575982	1.02916129134775e-53	2.54480872635662e-52	111.137995430957
CSPG4	2.24124887702751	3.76921070724876	17.07553526248	1.05128932936478e-53	2.5958531152479e-52	111.1167908841
ST3GAL6-AS1	-0.969675965252857	0.665784441565074	-17.0693294219955	1.12964684066719e-53	2.78540000966768e-52	111.045135111182
HCK	1.62600401152448	2.86570525478254	17.0625627354933	1.22174386377632e-53	3.00824313049826e-52	110.967013966067
PTH1R	-2.80236212236293	2.9675919985832	-17.0616182036081	1.23518194734004e-53	3.03705355884648e-52	110.956110247375
BAG1	-1.20857819373536	3.21113422642339	-17.0599080166764	1.25988972674215e-53	3.09345396108233e-52	110.936368312997
OLFML2B	2.23757596860072	3.79153812339374	17.0545325668747	1.34080952536105e-53	3.2875220367969e-52	110.874320116045
BCKDHB	-1.21556574079723	2.4266614899374	-17.0507679274791	1.40055023506767e-53	3.4291903654696e-52	110.830869420595
TMEM50B	-0.885528066225339	3.49778187314662	-17.0496144682559	1.41938075356444e-53	3.47043557116272e-52	110.817557107747
ANK2	-2.19586149202181	2.09570767472817	-17.0346437421407	1.68798086725266e-53	4.12140803370266e-52	110.644805679046
FMNL1	1.4620683550026	2.2310456583196	17.0321019146707	1.7383804657627e-53	4.23854495152909e-52	110.615480138921
PIP5K1B	-1.16603835751605	1.02561030592916	-17.0209508712447	1.97784065911389e-53	4.81568390008761e-52	110.486846752766
IL10RB	0.932037205062299	4.17201658649094	17.004405745761	2.39511016540058e-53	5.82354880549832e-52	110.296044678927
OAT	-1.19147868000561	4.0046475608369	-16.9943909069629	2.68926302824598e-53	6.52968003608282e-52	110.180583325681
CTDSPL	-1.23840022183282	3.55186580230643	-16.9926198566802	2.74491413680289e-53	6.65556018579586e-52	110.16016735347
CYP17A1	-2.33736543489657	0.813265034056013	-16.9791282426812	3.20835679071242e-53	7.76848939269178e-52	110.004666178347
TAF1D	1.14872243948598	2.86009253706755	16.9772636601758	3.2782719110783e-53	7.92679800130994e-52	109.98317889764
SFXN3	1.14534582010524	4.13277348512191	16.9765668430674	3.30478864969203e-53	7.97987778645249e-52	109.975149055954
PALM	-1.53011487527999	2.62185082713674	-16.964852343629	3.78403055504396e-53	9.12447202252118e-52	109.840173448115
GGTA1P	1.39334966440031	2.33434791943987	16.9625216382942	3.8873523128539e-53	9.36070153351403e-52	109.813322799324
AFAP1L2	-1.53756807690031	2.56348111268534	-16.9615922112865	3.92933558123209e-53	9.44878192999992e-52	109.802615799425
LGALS1	2.00211279910406	7.43364572430478	16.9489720062285	4.54628640999346e-53	1.09173322828991e-51	109.657251782458
ADORA3	1.56012810584372	1.89355013953872	16.9452866517555	4.74405309368394e-53	1.1376616760464e-51	109.614809858506
RUNX3	1.76768215755729	2.3349277464168	16.9358398836132	5.29110073790391e-53	1.26710990547995e-51	109.506032431618
THSD7A	-1.68214363079728	1.8752454357743	-16.9224838070674	6.17362804525206e-53	1.47643454838709e-51	109.352277313774
AC108463.2	1.38879446312565	1.9179279121911	16.9106900083312	7.0742912631107e-53	1.68951857734565e-51	109.216543364238
RASSF2	1.71110121622601	3.04907777187809	16.9059688562997	7.47057541785714e-53	1.78172714126846e-51	109.162217518773
TNFAIP8L2	1.57888207425493	2.492598484514	16.9037321793094	7.66597830697994e-53	1.82583968341449e-51	109.136482196782
ATG12	0.763462256697816	2.44264897364086	16.9012702383232	7.88696413545483e-53	1.87591710225879e-51	109.108156393441
ELMO1	1.255288669338	2.34362769571664	16.8978903183412	8.20074200787039e-53	1.94789907311943e-51	109.069271226081
GHITM	-1.05781124493769	6.44593053871499	-16.8952468459858	8.45480974351576e-53	2.00552217009691e-51	109.038860665418
DIRAS3	-1.42371460453842	1.07698700978583	-16.8868043264228	9.32004376709596e-53	2.20776429724081e-51	108.941749239518
TMC4	-2.58015060201298	2.40839176446458	-16.8614330766281	1.24891827273757e-52	2.95447757022981e-51	108.650017983949
IFNGR2	1.02725137964693	5.14545100329489	16.8588255922869	1.2870466466326e-52	3.04056074005825e-51	108.620044829981
CTB-55O6.8	-1.44827426199377	1.83549261449753	-16.8577608774495	1.30294769890497e-52	3.07397188559469e-51	108.607806366431
FDFT1	-0.981824099108262	3.66038144998847	-16.8465998460799	1.48190555806786e-52	3.49146535931838e-51	108.479531730234
LOXL2	2.34589448110332	3.8284947892916	16.8425688494894	1.55240196342173e-52	3.65263675969565e-51	108.433210741272
PARVG	1.28272655103608	1.52347757235585	16.8352900890021	1.68828354706116e-52	3.96701249593053e-51	108.34957925144
SIGLEC10	1.69395626303998	2.04871061663921	16.8338312132886	1.7169141891763e-52	4.02887165841344e-51	108.332818645078
DGKZ	1.03481959870717	2.90557632883031	16.8298320646179	1.79790755830319e-52	4.21327344963223e-51	108.286876278141
TBX3	-1.38081014544652	1.48762092817133	-16.8261383008463	1.87609977370938e-52	4.39062600321117e-51	108.244445713848
KCNJ13	-1.55918365598323	0.509587683792422	-16.8229895814208	1.94542825713559e-52	4.54678834107546e-51	108.208278796181
BCAM	-1.81452234387332	5.52389410708402	-16.8213572611524	1.98236919169112e-52	4.62693968079362e-51	108.189530559562
PCGF1	0.792543979284628	2.64489936579407	16.8206378205662	1.99887232155075e-52	4.65923812338002e-51	108.181267537265
MCAM	2.00515364444996	5.50025299990939	16.8196373098514	2.02205107736229e-52	4.70699027089848e-51	108.169776542095
RP11-293M10.6	-0.612085006477155	0.567023414332784	-16.8169392777544	2.08590210426597e-52	4.84916763122045e-51	108.13879053589
SHISA3	-2.88365206419315	2.13660521044481	-16.8069022022133	2.34161654924356e-52	5.4364064427458e-51	108.023533965017
STAC3	1.05568001574195	1.43593534833608	16.7890566246674	2.87595385547669e-52	6.66809354130549e-51	107.818673810527
PLAT	-1.75748444311613	3.08680143425535	-16.7884644036079	2.8956342382661e-52	6.70483149051231e-51	107.811876712493
SPCS1	-0.851570810578799	3.53756162171499	-16.7867988210064	2.95170763712503e-52	6.82562869209257e-51	107.792760793996
ITGB6	-2.2750267236167	1.93336465856837	-16.7860028110758	2.97888753303727e-52	6.87938069386493e-51	107.783625220401
NICN1	-0.952133756931469	2.65552238714992	-16.7788161646683	3.23586760472462e-52	7.46298647306013e-51	107.701153362709
CCL5	2.76496813218846	4.76068332553542	16.7780854254793	3.26320588594154e-52	7.51612191014889e-51	107.692768337936
C21orf62	-1.70164914252108	1.07829991330972	-16.7773686048245	3.29024742596464e-52	7.56843493430446e-51	107.684543154486
GSTO2	-1.17407470888907	0.879625084561779	-16.7628663871224	3.88800982080731e-52	8.93169352002016e-51	107.518164652546
FH	-0.942900745290636	4.80268135261285	-16.7576594407819	4.12811839929411e-52	9.47083541423354e-51	107.458440205446
SLC34A1	-2.93733058495826	1.06685502321417	-16.7460001170602	4.7208032068325e-52	1.0816393402601e-50	107.324730786855
TFAP2A	-1.37616163238422	0.625473544200988	-16.736001312407	5.29626896594684e-52	1.21190280186757e-50	107.210091546594
CD300LF	1.33397900048416	1.5412996607743	16.7312142674455	5.5960595794154e-52	1.27882762833124e-50	107.15521560437
DGCR9	1.64849897023105	1.71299715410873	16.7287652863424	5.75591730458352e-52	1.31364159685025e-50	107.127144127452
LINC00087	-1.10113202781932	1.01542359176277	-16.7209465256068	6.2974319537344e-52	1.43535469902457e-50	107.037531640783
LILRB2	1.32245219965213	1.87415102059308	16.7066226294758	7.42477926176788e-52	1.69010405018524e-50	106.873402595363
BTN3A2	1.6613290055867	3.88743434118616	16.6968388215259	8.30848514312161e-52	1.88880282538429e-50	106.761325674594
ANXA11	-0.769629666536867	4.70648801812191	-16.6940168177537	8.58235826632506e-52	1.94852970405058e-50	106.729003163618
CASP4	1.01872318139667	3.01964173426689	16.6887349087296	9.11940774039101e-52	2.06777543602485e-50	106.668510973913
AK7	-0.897018623496782	0.967780337037891	-16.6859538235383	9.41552944311348e-52	2.13215396016205e-50	106.636662858566
FKBP4	-0.866886762723242	4.32804105971499	-16.6792584292869	1.01683969666255e-51	2.29966255848057e-50	106.559997391693
TNFSF9	1.98296888488136	2.25836568945634	16.6598650654034	1.27054810364959e-51	2.86973151782974e-50	106.337998704303
ERO1L	1.27439125020768	3.97470784514003	16.6566392593427	1.31849408228273e-51	2.97418239309248e-50	106.301081761274
CTXN3	-2.31020496783557	0.783911012746293	-16.6491864947695	1.43628524777636e-51	3.23571375020958e-50	106.215800630497
STX4	1.012270625792	3.78194292343328	16.6466378927995	1.47893015685425e-51	3.32749768367129e-50	106.186640539024
GBP2	1.71558932146936	4.23634482701812	16.6352957834683	1.68457026175022e-51	3.78530299690455e-50	106.056888858397
LDHD	-2.27117895682399	2.4808953814168	-16.6223728335269	1.95386227718714e-51	4.38477796274527e-50	105.909092973538
USP19	-0.821641195519212	3.24501753509061	-16.6166545727459	2.08634667615087e-51	4.6760913580089e-50	105.843708680396
PPP1R1A	-3.55947397093458	1.97021360963756	-16.6147424645975	2.1326185307182e-51	4.77367953316461e-50	105.821846949467
ENTPD3-AS1	-0.693782142972484	1.02279815222405	-16.6080989292362	2.30149559109903e-51	5.14510817437254e-50	105.745896667866
HUNK	-1.2251343134027	1.30812775704119	-16.6015086725547	2.48220051321197e-51	5.5419960883744e-50	105.670566747847
LSP1	1.80510885998442	3.00592906408567	16.6009877820474	2.49707313573531e-51	5.56809088761794e-50	105.664613188594
TRIM68	-0.714085123738321	2.09488040082372	-16.5932490820683	2.72880115000719e-51	6.07705754196505e-50	105.576171377601
DCN	-3.04824012484544	2.33186383086161	-16.5904138773119	2.81896862124517e-51	6.26987397412317e-50	105.543773093863
SORD	-1.5276906694756	2.06768509456343	-16.5894468921418	2.8503966150943e-51	6.33171964740515e-50	105.532723694718
BTD	-0.842352797300108	2.81676673311367	-16.5870425865051	2.93006299197881e-51	6.5004265514941e-50	105.505251591377
PRR15L	-2.92225146024092	1.75164641484349	-16.5865692097663	2.94600817343382e-51	6.52751772978075e-50	105.499842865552
RP11-12G12.7	-1.05131402055037	1.8042556568369	-16.5644809040355	3.79477562254004e-51	8.39750220673988e-50	105.247530182681
SCN1B	1.27755486233727	2.11476487146129	16.5631985092239	3.85095101062963e-51	8.51103989479484e-50	105.232885402164
MYDGF	1.12375755727162	5.52488547470511	16.5456774637882	4.70699578212429e-51	1.03898611443304e-49	105.032840306379
DPP9	1.14937959588784	3.32309061911038	16.5356513165436	5.2797500784357e-51	1.16394187731668e-49	104.918403656625
ITGA5	1.810108121703	4.46375129654036	16.5311166229296	5.56115504295309e-51	1.22443466575448e-49	104.866654112945
AGAP2	0.813012499164848	0.938840048336079	16.5308817342262	5.57613235078754e-51	1.2261879969367e-49	104.863973729415
E2F1	1.16129352825807	1.62717606026524	16.5258150774781	5.90918206309051e-51	1.29779297521292e-49	104.806160149726
ZFAS1	1.45764650467288	5.14871809555189	16.525671297923	5.91891744320737e-51	1.29830005950002e-49	104.804519637296
BDNF-AS	-0.541461843130842	0.882422698352553	-16.5244925481837	5.99933707685876e-51	1.31429086187525e-49	104.791070407922
PTPRO	-1.71095822021859	1.28531371668863	-16.5180597407137	6.45781689299126e-51	1.41296063733759e-49	104.717680161527
DDIT4	2.12544545978713	6.61572941021417	16.501153683381	7.83640021913672e-51	1.71244935788685e-49	104.524855121209
ANXA4	1.65994146007269	5.90645663097199	16.4952239756205	8.3865308371868e-51	1.83037867784893e-49	104.457240600173
NME6	-0.569525081526482	1.63175420477759	-16.4696483340237	1.1236383673374e-50	2.44930747354021e-49	104.165716214864
LSM3	-0.66740436555037	3.11204255354201	-16.4627236351307	1.21621818701353e-50	2.64781150004615e-49	104.086814673835
PLXDC1	1.71682737104361	2.31610246836903	16.4561171903118	1.3116290998736e-50	2.85197760248634e-49	104.011551235951
NAPEPLD	-1.00798941522846	2.2660578339374	-16.4527185704056	1.36358593463789e-50	2.96126823718505e-49	103.972837218541
C9orf9	-0.907080046453794	1.90567886128501	-16.426633463897	1.83709110507488e-50	3.98461869713636e-49	103.675801406382
MTCP1	1.46063276766874	1.68724472009885	16.4233024961775	1.90833728795636e-50	4.13402137150596e-49	103.637884125365
BTN3A1	1.52162396544958	3.6818217798715	16.4184606595268	2.01684495935664e-50	4.3636737103308e-49	103.582773506557
UQCRC1	-1.19952703184879	5.30166592514333	-16.4160908529554	2.07217624582466e-50	4.47784735840628e-49	103.555802241813
POLR1D	0.683326087954307	3.70047119275124	16.408163046327	2.26852579967049e-50	4.8960948184987e-49	103.465585124435
IDO1	2.49566266306593	2.92899796686985	16.4003550468262	2.48004488415253e-50	5.34601043955051e-49	103.3767478284
RP5-1120P11.1	1.57651025137019	2.04906058144975	16.3955801801801	2.61897997668143e-50	5.63854777738236e-49	103.322428740374
PRKCDBP	1.96852635988577	4.48944687957166	16.3828513369007	3.02848833533164e-50	6.51218119043884e-49	103.177654756144
GMDS	-0.834881557222225	2.08887338282867	-16.3820799738709	3.0552641328801e-50	6.561686433785e-49	103.168882906316
SCAP	-0.768235467336271	3.22492788255189	-16.3755781298768	3.29055397077365e-50	7.05833920454784e-49	103.094951056267
EVL	1.27280318577102	2.8884165660626	16.3723759320533	3.41299694854641e-50	7.3120113547167e-49	103.058543348702
RNF10	-0.553870367121788	4.8096576217117	-16.3637069139603	3.76777467466896e-50	8.06220769431613e-49	102.95999393904
CARD16	1.35013012985981	2.53775277364086	16.3629343026594	3.80112594028262e-50	8.12362881271648e-49	102.951211875589
KIF1C	-0.96051344231569	4.07185243163097	-16.3592270500465	3.96530104974033e-50	8.46415054353608e-49	102.90907477841
CHST11	1.35445867686915	2.71210333509061	16.3581409244461	4.01472678975752e-50	8.55920167543182e-49	102.896730441133
SH3BP2	1.42323707827944	3.52407609616804	16.3565555885526	4.08797551581698e-50	8.70474883891748e-49	102.878712911412
ARHGEF39	0.751872934444443	0.862562511004942	16.3555773903272	4.13383589131054e-50	8.7916933153152e-49	102.867595911449
MYH10	-1.82254323027	3.31666618286656	-16.3533708278817	4.23917915009816e-50	9.00477884593148e-49	102.842519780667
DTX2	0.794084695472167	1.79389812183361	16.3251654129387	5.84690786074111e-50	1.24048110705675e-48	102.522099798418
SDHB	-0.834221231168021	4.86449701755189	-16.3171962511043	6.40272242466559e-50	1.3567562839758e-48	102.431607364619
PEBP1	-1.2419639074781	8.18776740386985	-16.2912314722948	8.60616922885653e-50	1.82146550192336e-48	102.1368886673
ACOX1	-0.852770620430941	3.30027925700165	-16.28621994075	9.1115521586572e-50	1.92609618908882e-48	102.080025383201
TBC1D13	-0.893545896406211	3.7968760144201	-16.2756573949393	1.02757964191136e-49	2.16958300723363e-48	101.960200057723
MAN1A1	-1.55574981276117	4.45802702513015	-16.2746042144442	1.03997257864497e-49	2.19310019540065e-48	101.948254071837
NDUFS2	-0.752802931542065	4.85151227512356	-16.2713482798504	1.07923687159061e-49	2.27315891435506e-48	101.911324669628
WAS	1.63087566958896	2.76411233304778	16.2661460146092	1.14506533984158e-49	2.40890881722148e-48	101.85232565757
RPS2	1.33636527533747	7.98573663920923	16.2649296953515	1.16102553697161e-49	2.43954909102617e-48	101.838532422154
ALAS1	-1.07614129965309	3.8827885075799	-16.2636328875359	1.1782864631623e-49	2.47284561212524e-48	101.823826881689
CKLF	0.87303236555815	2.59712861663921	16.2562416128425	1.28167069941303e-49	2.6865907874267e-48	101.740020117785
IFI16	1.45127794596054	4.16023572850082	16.2521810634175	1.34226972656251e-49	2.81024662991208e-48	101.693985523881
BCR	-0.868050353785049	2.60138705782537	-16.2453180978089	1.45126115710492e-49	3.0348023383383e-48	101.616190138704
SCOC	-1.04188766713396	3.41352344810544	-16.241293752918	1.51923463036301e-49	3.17314931995295e-48	101.570578062824
EFHD2	1.27586457616821	4.62473568863262	16.2358836178584	1.6156473946685e-49	3.37049495866285e-48	101.509266415117
PTP4A3	1.60683004722222	4.03785921416804	16.2305664240781	1.71635015844597e-49	3.57630911441625e-48	101.449015904649
FAM219A	0.909498893354098	3.28572702965404	16.2224292994096	1.88271744428455e-49	3.91829361440267e-48	101.356827119748
CLEC2B	1.56105536212016	2.64510218493081	16.2202419904082	1.93011968425365e-49	4.01217031154842e-48	101.332049326291
PAG1	1.20127368388375	2.28497011780231	16.2192128016696	1.95283393268996e-49	4.05456565454701e-48	101.320391153685
C3orf52	-1.01794167104317	0.686516993466227	-16.2157287281889	2.03172602916262e-49	4.21336114375101e-48	101.280927358209
FAM184A	-0.631743608340551	0.552530764454695	-16.2099434048471	2.16981337972011e-49	4.49439306922593e-48	101.215404920935
DNMBP	-0.845315113932739	2.36159179926853	-16.2081271212496	2.21506776526211e-49	4.58269996122038e-48	101.194836273161
TYRO3	-1.03513785687038	0.902001578799012	-16.1995907691996	2.44070145813123e-49	5.0435393488239e-48	101.09817791344
RNASET2	2.61815985469573	4.25383339924712	16.1993680585782	2.44688546496107e-49	5.05034848860088e-48	101.09565639885
STAP1	-2.44798105486706	0.920008859958814	-16.1973295362433	2.50422065257253e-49	5.1625926236171e-48	101.0725770259
MYO6	-1.24016730762722	3.6916743214168	-16.1960850975563	2.53987854412291e-49	5.22993600805145e-48	101.058488531853
GJC1	1.60486041304517	2.16853590345964	16.1765805127114	3.16978005263113e-49	6.51930528001147e-48	100.837730121783
GZMA	2.45588948127206	3.67486797462932	16.1748250298294	3.23360305927548e-49	6.64275542682186e-48	100.817866257965
RP11-285G1.9	-1.55758226864538	1.15097659248764	-16.1720473434341	3.33721950449947e-49	6.84756706310561e-48	100.786437579328
BMP1	1.42346174185618	2.8052339461285	16.1709556365346	3.37884474335349e-49	6.92484921492448e-48	100.77408583525
TBC1D30	-0.508743717875208	0.709507954372323	-16.1644218569468	3.63902353830648e-49	7.44934537431778e-48	100.700168563873
FXYD5	1.65234519209077	4.52887730625041	16.162906381201	3.70217218095491e-49	7.56975135291857e-48	100.683025542692
ICMT	-0.740135396306131	4.25169851660791	-16.1420575941911	4.69050347369401e-49	9.5793670241961e-48	100.447249721492
CTSH	-1.33461877700578	4.69559012491763	-16.1403503293462	4.78224911502154e-49	9.75534177699026e-48	100.427947902062
HMGCR	-0.953767013345644	2.70576162339868	-16.1300304449672	5.37622082771861e-49	1.09542065862677e-47	100.311291798678
UBAC2-AS1	-0.452092469916927	0.505714934925865	-16.1291209662694	5.43197026833836e-49	1.10549131817336e-47	100.301012471502
TTYH3	1.91108822517652	5.08733582108731	16.1285765514165	5.46561755726342e-49	1.11104565274511e-47	100.29485936705
VAT1L	-1.73185213123271	0.752747729741351	-16.1195523489519	6.05464095944186e-49	1.22935230258958e-47	100.192877831047
GNG7	-1.18590798374351	2.04841316902801	-16.1187978165618	6.10666979410342e-49	1.23847797378789e-47	100.184351978206
DAGLB	0.683487526313599	2.36166942635914	16.1079438340916	6.90640883916663e-49	1.39904796438367e-47	100.061724913868
RIN3	1.02525284274953	2.30359945991763	16.0917969381891	8.29349351478694e-49	1.67808858362853e-47	99.879360499941
PPARGC1A	-1.91349339131244	2.15886027127018	-16.0846416444827	8.99394662095709e-49	1.81771300378696e-47	99.7985715260933
FAM104B	-0.60194788094497	2.47386799505766	-16.0644361478058	1.13071344155405e-48	2.28257879737273e-47	99.5705135277484
B2M	1.30027556627723	9.81207618286656	16.0622921454215	1.15850311148537e-48	2.33598055305505e-47	99.5463211130661
APLN	2.21747739203011	4.49905771943987	16.0541917215914	1.26978948736424e-48	2.55742624632508e-47	99.4549296246913
APOBEC3G	1.49793732516095	2.35263944645799	16.0329819891855	1.61433818520133e-48	3.24762487384231e-47	99.2157232165644
FRK	-1.12735801170509	1.98523981720593	-16.0235854163502	1.79543063433066e-48	3.60778371831824e-47	99.1097882819395
EVPL	-1.17428230513811	1.66039350723229	-16.0225345783439	1.81690284592876e-48	3.64673886940603e-47	99.097942927457
ARNT2	-1.82273571813292	2.38347644383855	-16.0182818554905	1.90644901282464e-48	3.82208046355509e-47	99.0500082078425
TMEM133	1.27709405750259	3.28311173640857	16.0172366191392	1.92912366219729e-48	3.86310880441387e-47	99.0382275795124
AAGAB	-0.846621145566049	3.1804161728089	-16.0147071649866	1.98511568097383e-48	3.97068562182889e-47	99.0097199519785
NLRC5	1.38209240005192	2.20205473311367	16.0084686130327	2.13024169950366e-48	4.25610118751121e-47	98.939417617661
BIN2	1.28519709122167	2.15309636754695	16.0057181580799	2.19754253196705e-48	4.38555234518813e-47	98.9084262375661
FCGR2A	1.60566612917185	3.17311695420099	16.0040192190318	2.24016952807761e-48	4.4655237958783e-47	98.8892841355783
PCYT2	-1.18113937120457	2.21983918879736	-16.0019410479901	2.29343497823879e-48	4.56649547717204e-47	98.865870316123
DPEP2	0.969447892974816	1.27783788046129	15.9990065356976	2.37080820727958e-48	4.7151841956384e-47	98.8328105919797
CD276	1.03946881103572	3.67934119307084	15.9984605786375	2.38548802082265e-48	4.73898881591154e-47	98.826660203473
LINC00863	-0.434879130830738	0.62335791630972	-15.9974832081742	2.41199464767179e-48	4.78620776737778e-47	98.8156500124124
MYO5C	-0.926609666981828	1.47843845655684	-15.9898230699082	2.63017837906834e-48	5.21324018399917e-47	98.7293671601648
LNX1	-1.25331019014419	1.77400808404119	-15.9837586619136	2.8167896364649e-48	5.57679687708713e-47	98.6610703635105
ALDH1A2	-1.90405206149637	1.13375326775947	-15.978517149912	2.98868752278992e-48	5.91043385445852e-47	98.6020494595679
TMEM53	-0.699541091490137	1.78115620658979	-15.976879760571	3.04450266954369e-48	6.01401081005229e-47	98.5836136131805
SLC27A4	-1.03879443887851	3.11767885288303	-15.9705107454092	3.27167803724691e-48	6.45547126943007e-47	98.5119103427313
BHLHB9	-0.680879009179648	1.14634451186161	-15.9699392609736	3.29287100036832e-48	6.48996288933924e-47	98.5054770614068
NFAM1	1.15535509769989	1.70728844382208	15.9668055444625	3.41154037141505e-48	6.71627801498626e-47	98.4702020427658
ABCC3	2.09359354853361	3.87413640125865	15.9604289824342	3.66634908654147e-48	7.20979918233048e-47	98.3984323229282
CTD-2033C11.1	-0.621179389372794	0.640422626243822	-15.9598727992819	3.6894548464023e-48	7.24708422750618e-47	98.3921729054938
RP11-10C24.3	-0.711752512354623	1.14110769489292	-15.9594542340269	3.70693924840128e-48	7.27325611005064e-47	98.3874623314535
DNAJC3-AS1	-0.89082422945483	1.29257781482702	-15.9479498056385	4.22125781340988e-48	8.27309743206631e-47	98.2580101778972
IGFBP2	-2.29519104993819	2.56103155090115	-15.9461715939271	4.30687342853089e-48	8.43144023265139e-47	98.2380044833586
BBC3	1.05569054505965	1.92297508890115	15.9352651578357	4.87122247139852e-48	9.52558291330972e-47	98.1153221047813
MOB3A	0.984001825259604	4.17795872487644	15.9319753898998	5.05551357726885e-48	9.87491490031441e-47	98.0783235100656
C1QTNF6	1.23266910491796	1.82119631988468	15.9217631080825	5.67309468762012e-48	1.10688662197517e-46	97.9634903913846
RELT	0.811623813968482	1.10975079801318	15.9158368305671	6.06542585429604e-48	1.18211566092311e-46	97.8968655970364
PRRT3	-0.600664684871756	0.675709529192751	-15.9094227200649	6.52060994913581e-48	1.26941317517586e-46	97.8247679557502
SCIN	-2.5144126949471	2.21638562966557	-15.9090073425282	6.5512361086365e-48	1.27395672581961e-46	97.8200993279251
ADAL	-0.685647933426792	1.3832710645799	-15.9083761518903	6.5980493254995e-48	1.28163442564869e-46	97.8130051690021
FKBP10	2.40457490101245	4.96281120428336	15.9069129923916	6.70785435403481e-48	1.301517312067e-46	97.7965606845931
TRAM1L1	-1.15814246098131	1.81559080807249	-15.9009107753681	7.17770966068546e-48	1.3911388058548e-46	97.7291081468961
KLHL8	-0.775812690789202	2.21028902537068	-15.8883932524517	8.26588454471354e-48	1.60026792481376e-46	97.5884707908801
SMYD2	0.814317301401862	3.7135173723229	15.8791817384196	9.1704232567101e-48	1.77342189572794e-46	97.4850064434116
OXNAD1	-0.86723270195483	1.32623831878089	-15.8789983515879	9.18939974958625e-48	1.77512802676538e-46	97.4829468818715
AHNAK2	2.16742863588084	2.38465669283361	15.8777320008361	9.32151284825227e-48	1.79866101118263e-46	97.4687251514382
TRNP1	-2.07327046106594	1.49999857046129	-15.8736738515642	9.7577839790167e-48	1.88076713915292e-46	97.4231533354038
ABTB2	-1.55807493674974	1.90093993360791	-15.8722188402804	9.91911744774823e-48	1.90975783283628e-46	97.4068151625573
ELP6	-0.65209012484424	2.51890683360791	-15.8698896944459	1.01829340963042e-47	1.95788299015611e-46	97.3806627122254
TSPAN33	-1.73191836908099	4.64130631960461	-15.8698153066173	1.01914742079971e-47	1.95788299015611e-46	97.3798274862802
ECI2	-0.986007879179654	3.99420710214168	-15.8668953687798	1.0532404410486e-47	2.02115800114287e-46	97.3470437278079
PRRG1	-1.02930870102285	2.08028835963756	-15.8557192669792	1.19457873136613e-47	2.28987120413845e-46	97.2215865321485
CCM2	0.85008018668224	2.73834832701812	15.8481436387183	1.30099356165695e-47	2.49112480228772e-46	97.1365672503184
GZMH	1.93679909888762	2.56029879106096	15.8469635426125	1.31840119711742e-47	2.52169471860029e-46	97.1233248599405
AKIRIN1	-1.09288679135515	4.07411685172982	-15.8387804624477	1.44567378699592e-47	2.76210591740576e-46	97.0315100922817
PVALB	-3.43813945444943	1.13463405263591	-15.8380880474678	1.45698962470795e-47	2.78068696715549e-46	97.0237420486785
HIGD1A	-1.61328809916927	4.33520630477759	-15.8354346532255	1.50117709696828e-47	2.86189509369678e-46	96.9939755386586
KRT7	-3.07585375707165	2.18406014143328	-15.8313732075824	1.57141628235306e-47	2.99253806624141e-46	96.9484171343453
CDKN2A	1.22926899250545	1.16440499856013	15.8277833488226	1.63622455964787e-47	3.11256558778716e-46	96.9081527022912
PRSS35	-1.35121991505452	0.925200811449753	-15.8269882083034	1.65093629222767e-47	3.13713785442653e-46	96.899234792502
GCDH	-0.781044224088763	2.36416766523064	-15.8168166083592	1.85119331696019e-47	3.51385033301825e-46	96.785171522991
TSPYL5	-1.47967448566459	2.30947331153213	-15.8128172428408	1.93641366917636e-47	3.67162513715197e-46	96.740331418455
MAGI2-AS3	-1.14590903724299	1.56707165024712	-15.8014942109296	2.19951514339418e-47	4.16597223584151e-46	96.6134054454846
IDI1	-0.958229710201121	3.29858542320428	-15.7934729522824	2.40719990824417e-47	4.55440138484032e-46	96.5235137971833
ANXA3	-1.89839394333437	1.42404907509061	-15.7865835774601	2.60112600185171e-47	4.91598754209422e-46	96.4463220309079
RP11-284F21.7	1.44022725636137	1.78206319799012	15.7761389366392	2.92525554789333e-47	5.52260448037486e-46	96.3293222802069
CTD-2630F21.1	-0.534721954051923	0.833073197215816	-15.77158099136	3.07904789420438e-47	5.80667910318025e-46	96.2782748258311
SNX33	1.11741737904984	3.67015609555189	15.7698499510793	3.13954687366806e-47	5.91439207386477e-46	96.2588893760469
SERPINH1	1.40621904452232	5.33661002635914	15.7696496933994	3.14662187286918e-47	5.92133945979538e-46	96.2566468022452
TOM1L2	-0.978628160275194	3.23266637001647	-15.762597890295	3.40616476615405e-47	6.40285725181775e-46	96.1776852145028
OSCAR	1.2053351962866	1.53551699856672	15.7619627043033	3.43056612958645e-47	6.44179990090551e-46	96.170573534567
PCCA	-1.39506241984943	3.03997974250412	-15.7616123000485	3.44410185320252e-47	6.46027774653287e-46	96.1666503840921
VWA8	-1.00893615649151	2.38827206962603	-15.7562073490409	3.65976775685206e-47	6.85745551182076e-46	96.1061408119651
LINC01094	1.12022073603894	1.30511941497529	15.7560575585128	3.66593271373286e-47	6.86165264469785e-46	96.1044639993045
EMP3	1.54416796318794	4.94668457331137	15.7526981245456	3.80695232747136e-47	7.11798295067961e-46	96.0668589645835
SLC37A2	1.39061744963655	1.73899853973641	15.7477079311183	4.02647771737161e-47	7.52039353152676e-46	96.0110056540054
PNMA2	2.24581762253634	3.40674674522241	15.7443939908392	4.17919584573735e-47	7.79303704992904e-46	95.9739181077489
DAK	-0.940597475768438	2.67858122355848	-15.7443477174453	4.1813686951341e-47	7.79303704992904e-46	95.9734002681029
MFAP3L	-1.60122171590862	2.58666730906096	-15.7408559285847	4.34862540154996e-47	8.09613091266202e-46	95.9343259508763
NHSL1	-0.994268314870201	1.79506434859967	-15.7372772396287	4.52697217661926e-47	8.41920506294234e-46	95.8942829745806
SLC25A38	-0.778255916848395	3.4922913970346	-15.7280377303182	5.02189847349291e-47	9.32973741908641e-46	95.790917178731
PLEKHO1	1.38133681989823	2.87814783352059	15.7262553406057	5.12341095321239e-47	9.50822402166232e-46	95.7709798700237
NEK4	-0.699919175165606	1.68736847636738	-15.7232217974077	5.30090932280735e-47	9.82720008285451e-46	95.7370497006502
IMMT	-0.787155682450682	4.57994746787479	-15.7220993863751	5.36812739003892e-47	9.94127150769707e-46	95.7244962367209
CTD-2004A9.1	-1.63690881459164	0.738379534365733	-15.7148469059307	5.82343420360186e-47	1.07730451584516e-45	95.6433908994502
SERAC1	-0.50349239246885	0.927212829983525	-15.714710950968	5.83232744270501e-47	1.07780917921109e-45	95.641870649943
MKRN2	-0.680050909675863	3.09631736670016	-15.7126704526606	5.96744215337173e-47	1.10161376689804e-45	95.6190544479647
CCDC64	-2.02890000982867	2.92248099621087	-15.7116784751625	6.03425105274518e-47	1.112771908271e-45	95.6079629233652
RP11-57H14.4	-0.818118525944966	1.09128850362438	-15.705651059502	6.45654001089739e-47	1.18939127998428e-45	95.5405753833638
NKIRAS1	-0.775274859319833	1.74958890856672	-15.7047370936723	6.52309844323397e-47	1.20038744194333e-45	95.5303580423557
CARS	0.570962636676476	2.40336674837232	15.6965186473373	7.15320308238307e-47	1.31495579691084e-45	95.4384942693074
INPP5D	1.24575304238837	2.60429967446458	15.6906278686319	7.64186952827353e-47	1.4033105366941e-45	95.3726611060181
CD52	2.0628123992705	4.17879407660626	15.6859451633378	8.05396831256666e-47	1.47743414522865e-45	95.3203363859725
MSC	2.32731669706905	3.50147383871499	15.6794194268286	8.66549192139297e-47	1.58794685293283e-45	95.2474286009278
GM2A	1.18320483055555	4.57817420428336	15.6783930615572	8.76580057334944e-47	1.60464634160518e-45	95.2359628631509
N4BP2L1	0.952172010075281	2.25087780494234	15.6564794325218	1.120669748701e-46	2.04932516179822e-45	94.9912371987413
RP6-65G23.3	-0.897277429947561	0.567515233377265	-15.6558178295851	1.12900971864314e-46	2.06241879846598e-45	94.9838508514186
ARHGEF18	-0.508111024616202	1.01795059200988	-15.6551807625226	1.13709890628288e-46	2.07502746134002e-45	94.9767385558528
GMIP	1.16422888425363	2.47842367627348	15.6542354054497	1.14920930095007e-46	2.09494025017823e-45	94.9661846991884
GRAMD1C	-1.196012154216	1.75686783574959	-15.6450589548355	1.273659393584e-46	2.31938682485786e-45	94.8637539561085
DEF6	1.51850191088798	2.35964736159473	15.6431476565001	1.30122568612578e-46	2.36712044171185e-45	94.8424225933993
AQP3	-2.34853433131362	5.12263182685338	-15.632303570072	1.46928136433412e-46	2.67005995959346e-45	94.7214163806747
PCED1B-AS1	1.3476400471054	1.69711227018122	15.6287435573009	1.52904311594807e-46	2.77577692139192e-45	94.6816989637952
NXPH4	2.48932168625519	2.73532142853377	15.6244107412572	1.60505873625271e-46	2.91075070821265e-45	94.6333649437053
CYP39A1	-1.29618494164279	1.12471149153213	-15.6235193148219	1.62115962611795e-46	2.93690285842426e-45	94.6234214912618
YWHAH	0.8440927108515	6.38548454859967	15.6173303077503	1.73747661339367e-46	3.14436502643355e-45	94.5543926376736
ECHS1	-1.18539441194186	6.56254622570016	-15.6148904935845	1.78558631957223e-46	3.22808893885851e-45	94.5271834734497
RN7SL138P	1.30778948891485	1.90137085518946	15.6112348921657	1.86016807468082e-46	3.35944816958369e-45	94.4864190714882
RP11-14C10.5	2.45693604084423	2.27941507756178	15.6095983552366	1.89455613908084e-46	3.41802171552231e-45	94.4681710161245
RAF1	-0.596997054413296	3.47911621252059	-15.6079715237096	1.92936877272556e-46	3.47723967884416e-45	94.4500319905286
CST7	2.35784960553219	3.4560971838369	15.6063883050514	1.96386071977009e-46	3.535758301032e-45	94.4323800206585
JMY	-0.976691715150573	1.68601332981878	-15.6040619292223	2.01566213765514e-46	3.62528863070856e-45	94.4064436687353
RP11-166P13.3	-0.938661583829182	1.55571037495881	-15.5984978062461	2.14515449383535e-46	3.85422311009553e-45	94.3444169578244
APOBEC3C	1.81859882400311	4.21123885057661	15.5891239340679	2.3823472539505e-46	4.27599534841505e-45	94.2399420440411
BTK	1.13364924216191	1.55472743592751	15.5687488327569	2.99202593965584e-46	5.36477922841675e-45	94.0129476849169
DNAJC28	-0.576833849813605	0.807412889686985	-15.5678397125622	3.02259255022023e-46	5.41403309046619e-45	94.0028223545976
C4orf47	1.51637747463551	2.25061887426689	15.5675142897583	3.03360952157362e-46	5.4282048778045e-45	93.9991980183784
FA2H	-1.40445429532157	0.725365449275124	-15.5666525321262	3.06297762688809e-46	5.47515080503656e-45	93.9896005095798
LDLRAD3	1.06798270163032	2.34125810510708	15.5649910186541	3.12040380455644e-46	5.57210411759507e-45	93.971096658661
GPR27	-1.26705380322565	0.986766802444811	-15.56477809988	3.1278400405749e-46	5.57968363156433e-45	93.968725498052
OLFML2A	2.17872493984163	4.06407557957166	15.5611499158263	3.2573071616517e-46	5.80471394495362e-45	93.928322528506
SUSD1	-1.34503535953907	2.22178623048435	-15.5587088034743	3.3474099092077e-46	5.9592077426445e-45	93.9011409091645
CAPS	-1.45380117140382	1.63031640440033	-15.5345072308237	4.38683093451141e-46	7.80168651038948e-45	93.631757411114
RP11-770J1.3	-0.41430511532918	0.512453288072488	-15.533591147472	4.43194963433643e-46	7.87391702311681e-45	93.6215641974807
RP11-817O13.8	-0.570932162097613	1.02848286556837	-15.5294569567615	4.6413934649153e-46	8.23764878717252e-45	93.5755664912438
KLHL2	-0.831858967859739	2.53926271777924	-15.522336995911	5.02550388372259e-46	8.91033051675845e-45	93.4963609932361
PRPS2	-1.02766353987781	3.87706621392916	-15.5196160141746	5.18053217228156e-46	9.17589295195808e-45	93.4660957698076
SMIM22	-1.53114533505493	0.589301976708402	-15.5148687277808	5.46251789141323e-46	9.66556050381438e-45	93.4132976421497
GORASP1	-0.648969576519606	2.70501276275618	-15.5133859032004	5.55369638237487e-46	9.81695855982583e-45	93.3968074709544
RP11-863K10.4	-0.766068854449639	1.0128000437397	-15.5095533961405	5.79645057563886e-46	1.02357120164968e-44	93.3541901479587
RP11-598F7.6	1.53804069576428	1.74452934039539	15.5053381053535	6.07569021211702e-46	1.07179834801443e-44	93.3073215478509
PDCD6IP	-0.792032340420562	3.81349435749588	-15.5048661882165	6.10777567104236e-46	1.07637232138269e-44	93.3020747808652
RP11-135F9.3	0.609346134475591	2.4335272339374	15.5042710698099	6.14847861743597e-46	1.08245421137982e-44	93.2954583627633
AC007246.3	-0.528234524558673	1.11845429060956	-15.5015421892777	6.33861214437921e-46	1.11480500511104e-44	93.2651205742063
TRPM2	1.20581237533878	1.4680781960626	15.4998770171321	6.45750205995217e-46	1.13457337700587e-44	93.24660948922
NINL	-1.02422929207363	1.98377321984514	-15.4989945589911	6.52140691610639e-46	1.14465096091739e-44	93.236799887184
FAM151A	-2.85472556324403	1.81960181691928	-15.4987501453821	6.53921787961771e-46	1.14662594755744e-44	93.2340829736429
ENAM	-1.36035628414829	1.07318601740362	-15.4964723213072	6.70755903852675e-46	1.17496540191909e-44	93.208763463481
PLIN2	2.73630932388368	6.83048891598023	15.4873167563963	7.42893989744378e-46	1.30002730017129e-44	93.1070096254946
ISG20	1.05667679428349	1.39731947479407	15.4851368923221	7.61180234154944e-46	1.33069528534967e-44	93.0827867256032
ACY1	-1.24716156576584	1.63006532438221	-15.4813974647797	7.936010002688e-46	1.38598728138853e-44	93.0412372244665
GNB2L1	1.11354979187433	7.85609123887974	15.4799847284993	8.06204766726949e-46	1.40659398522161e-44	93.0255411729495
CHAC1	-1.31456585241745	1.0002760146458	-15.4788886192422	8.16121131408786e-46	1.42247553532287e-44	93.0133633998154
CSNK1E	0.967334093691585	3.91228277759473	15.4780014539544	8.24236225149481e-46	1.4351890127553e-44	93.0035072682977
CCND1	2.02012383733921	6.93962897597858	15.4771327307924	8.32260617762115e-46	1.44771941489724e-44	92.9938562608831
CYP2J2	3.67471597007528	4.34009504588138	15.4758877644667	8.43896417025075e-46	1.46650071197141e-44	92.9800258217581
HLA-DPB1	1.96282241583592	6.99037368204283	15.4757695987315	8.45009223397135e-46	1.4669762903107e-44	92.978713133452
HOGA1	-1.94913844001973	2.56651161164745	-15.4687609080115	9.13698604894852e-46	1.58465069551308e-44	92.9008622612826
VAV1	1.31959079318795	1.86136543146623	15.4660725318328	9.41500204954728e-46	1.63124941357964e-44	92.8710044861456
P2RY1	1.16704782328322	1.50400615378913	15.4654294456748	9.48274735362464e-46	1.641360289466e-44	92.863862545755
STOX1	-0.944417099190032	0.646538483031301	-15.4642330447017	9.61007750961117e-46	1.6617544512663e-44	92.8505759849253
AP3S1	0.921603022040496	4.00851648270181	15.4612797181723	9.93174196497356e-46	1.71567898252636e-44	92.8177799052634
HLX	1.44508391566978	2.0360063490939	15.4529324107016	1.09001535328242e-45	1.88111040533893e-44	92.7250995323495
SGK2	-1.63180403211773	2.36125975742998	-15.4501436292266	1.12442453351714e-45	1.93857886537935e-44	92.6941404779426
HPGD	-1.93535299281724	1.53256254891269	-15.4427773150216	1.22061369925383e-45	2.10234174289216e-44	92.6123766496573
UGT8	-1.80631508071029	2.8778500507743	-15.4417250574273	1.23500823250085e-45	2.12504074021455e-44	92.6006983013005
MAP4K3	-0.838102171168045	2.75029535979077	-15.4392485705233	1.26955748238338e-45	2.18234060049422e-44	92.5732146935923
TPD52L1	-1.45726487154133	1.57034072800659	-15.43906732443	1.27212356850937e-45	2.18460355841657e-44	92.5712033324843
P4HB	1.25496302159916	7.35694225700165	15.4362062976453	1.31332230736443e-45	2.25314039031845e-44	92.5394547280245
LZTS1	1.69165128629984	2.7688950891598	15.432073500887	1.37519532980001e-45	2.35697693681998e-44	92.4935979213579
CD4	1.66017095395856	4.16745814556672	15.4299089121603	1.40875352910526e-45	2.41212822681862e-44	92.4695821548962
ACSL3	-0.92388307141745	3.18387983525535	-15.4271889608835	1.45208209702115e-45	2.48388446380859e-44	92.4394068164977
CFAP221	-0.855355230854	0.959594831436573	-15.4250962926085	1.48632073507212e-45	2.53996667551621e-44	92.416192184164
PHYKPL	1.27531415285046	3.08225567940692	15.424340038574	1.49889108795693e-45	2.5589466796546e-44	92.4078031571576
ZMYND12	-1.0161753061095	1.43366777040362	-15.4168259995606	1.62969647531934e-45	2.77954671039344e-44	92.3244606791764
ITGAL	1.71539378438805	2.5312412882916	15.4155448205635	1.65310917362824e-45	2.81673046524064e-44	92.3102521676643
RP11-434E6.4	1.4993930044704	1.92314284481054	15.413527374578	1.69065862784778e-45	2.87790595248636e-44	92.2878793670774
ANAPC13	-0.92861371978194	4.4542784431631	-15.4047051590425	1.86511255825861e-45	3.1717799361359e-44	92.1900590152763
PELI2	-1.00032661528557	1.69993171598023	-15.398194259818	2.00527460907786e-45	3.40682319882402e-44	92.1178821820277
IFFO1	1.20955900553089	2.31653460198023	15.3920524175316	2.1471068678878e-45	3.64424488004025e-44	92.0498088111896
LRRC28	-0.483187886095535	1.60016752602965	-15.3905522977775	2.18324289632789e-45	3.70198373555812e-44	92.0331839808838
CD2	2.28634548171716	3.23106506483031	15.3881199675984	2.24312837402792e-45	3.79984207701125e-44	92.0062295937305
CDKL2	-1.09971167688681	1.33981349392092	-15.3767635824967	2.54514862413901e-45	4.30728831047417e-44	91.8804061522854
RP11-727F15.12	-0.699069570508829	1.55110242257002	-15.3699890555061	2.74429224623333e-45	4.63981789638792e-44	91.8053670077509
TOP2B	-0.983467011739803	4.03837909944481	-15.3624746912372	2.98341230412497e-45	5.03922839620413e-44	91.7221499606448
ABHD14B	-0.850547029131832	4.65044931427842	-15.3596439437243	3.07878581901741e-45	5.19530247954271e-44	91.6908057885735
L2HGDH	-1.03793718333188	1.50105362997035	-15.353249548681	3.30556831787224e-45	5.57260803597324e-44	91.6200115922216
LETM1	-0.758218973977159	2.55982148220758	-15.3523577228288	3.33849450537652e-45	5.62269373246554e-44	91.6101389630314
SVIP	-0.988452311214956	2.72314859143328	-15.347766227023	3.5132615166705e-45	5.91134146625926e-44	91.5593145056277
DLST	-0.961851755477684	4.68559265568369	-15.3386195386848	3.88907505063903e-45	6.53738558031457e-44	91.458087438467
RP11-1148L6.8	1.03723633915888	3.23232861317957	15.3304642411262	4.25783415367148e-45	7.15038008400431e-44	91.3678546459178
CDK18	2.05479614349301	5.09274652889456	15.3276428186702	4.39336820639067e-45	7.3709081558658e-44	91.3366424744388
HLA-H	1.61808441248701	5.43815471334432	15.3273593600098	4.40722048908007e-45	7.38705930873421e-44	91.3335068348124
DPH6-AS1	-0.658745934643304	0.637457197808896	-15.3235754601356	4.59636174383514e-45	7.69670459824961e-44	91.2916515252916
SEC61G	0.969314333073724	4.74535364250412	15.3208899960531	4.7354883664458e-45	7.92208685379957e-44	91.2619492508651
AC009506.1	-0.72291282068536	1.19775447792422	-15.3192245856779	4.82387084228409e-45	8.06222849567978e-44	91.243530323726
MYO9B	0.978348534066712	3.18659367765239	15.3075140010802	5.49357937009779e-45	9.17275592627026e-44	91.1140399010652
TMEM74B	1.44902102244938	1.55546716186161	15.3043245484495	5.69153372271946e-45	9.48787688417819e-44	91.0787799610971
CBR4	-0.830430409994815	2.65190297446458	-15.3042988017447	5.69316030860481e-45	9.48787688417819e-44	91.0784953401646
PVRL4	-1.15206357798349	0.525286196570017	-15.3021212735182	5.83242012511595e-45	9.71070177402639e-44	91.0544242859983
CCDC127	0.764043476962614	2.3373744601318	15.2999796358009	5.97269811512805e-45	9.93479623679054e-44	91.0307514585139
DCUN1D1	-0.706067866293021	2.27643376444481	-15.2894572742561	6.71235044801217e-45	1.11544971988735e-43	90.9144627488282
TWSG1	-1.16008258115265	3.84422735914333	-15.2730090175174	8.0556990542631e-45	1.33741434821109e-43	90.7327547838712
RASSF4	1.60310111101882	4.08577249473806	15.2674159608882	8.57108080746471e-45	1.4216284124867e-43	90.670986733613
ZNF582-AS1	-0.797846430488579	0.870999347100494	-15.2667744795928	8.63225480220523e-45	1.43041780523367e-43	90.6639030495047
RASA3	1.17200411761681	3.06360463228995	15.26077690219	9.22569670616657e-45	1.5273071005417e-43	90.5976800314302
LINC01314	-1.04105414632523	0.512261858222405	-15.2604108454111	9.26320696017025e-45	1.53206607452882e-43	90.5936385442191
ABCD3	-0.979028530602652	3.37175614343493	-15.2538764199082	9.9589812979231e-45	1.64558517060767e-43	90.5215018268551
MAPK10	-0.784541833891642	1.46766068221087	-15.2524331284865	1.01195552079603e-44	1.67053884934431e-43	90.5055704855832
LLGL2	-1.21116408731504	2.73972341044646	-15.2518899120077	1.01806575655093e-44	1.67904014679465e-43	90.4995745269634
RP11-155G14.6	1.58341758694237	1.48306048772652	15.2483585462818	1.05869455322288e-44	1.74440133642247e-43	90.460598057682
EHBP1L1	1.21753684443405	3.16672751202636	15.2480794914152	1.06197322836766e-44	1.74815593016228e-43	90.4575182387973
NPNT	-2.04540305379543	3.16629003525535	-15.2450641530338	1.09805357523229e-44	1.80584878666142e-43	90.4242407394709
LHFPL2	1.48497546396677	2.74414074349259	15.2417432408218	1.13920654406869e-44	1.87176774468127e-43	90.3875943060776
CD247	1.31830517615135	1.67991115144975	15.2388173167114	1.17673755901409e-44	1.93161746541637e-43	90.3553095423235
LILRB4	1.56623175377907	1.85306282836903	15.2355305473792	1.2203697519918e-44	2.00136060078055e-43	90.3190465020376
NPTX2	4.14576060221918	4.00694885874629	15.230563662143	1.28938621798661e-44	2.11256324862624e-43	90.2642533217391
CGREF1	1.97278339217315	2.54765608285008	15.2236985752298	1.39123231065249e-44	2.27729618490887e-43	90.1885329139664
AGXT	-1.2135683125378	0.505197113415156	-15.2220647470617	1.41662971783473e-44	2.31669978738885e-43	90.1705143978949
PRKCQ-AS1	-0.884885072844757	0.975509106853377	-15.2085870394666	1.64457348350552e-44	2.6869564148265e-43	90.0219098619593
ATP6V1A	-1.52481597288863	4.84035740452883	-15.2080583296688	1.65422527593246e-44	2.70020226646603e-43	90.0160815369436
PEPD	-1.46272508395639	4.64377214332784	-15.2075520310186	1.6635208947327e-44	2.712842563593e-43	90.0105003503277
MAMDC2	-1.03702692698027	0.766818020444811	-15.2059293254348	1.69366620197027e-44	2.75942894155118e-43	89.9926130060064
ZC3HC1	0.771394842481746	3.47755853185997	15.2049257769477	1.71258134702592e-44	2.78764870658353e-43	89.9815511584221
RP11-250B2.6	-0.604601647302701	0.656721017957166	-15.1861002819034	2.1091466001174e-44	3.42996287100023e-43	89.7741035140273
TTC21B-AS1	2.95324457858961	2.65227160939703	15.1854905955496	2.12341779173493e-44	3.44996188058643e-43	89.767387003038
CD86	1.49355752190469	2.2908515412603	15.1798889533354	2.25912896680978e-44	3.66704666645948e-43	89.7056830962175
GNLY	1.62422429158541	1.92435949218122	15.1765448163567	2.34423609756863e-44	3.80166377158579e-43	89.6688512261587
SMARCC1	-0.833212280685358	3.35919331466227	-15.1712185451499	2.48643839612104e-44	4.02853716783949e-43	89.6101959440454
HVCN1	0.887963236580995	1.84643456474465	15.166641309796	2.61549604773725e-44	4.23371313949469e-43	89.5597967909104
DOK1	0.921902230484185	2.39086006656837	15.1664540114716	2.62091700169575e-44	4.23856346194682e-43	89.5577346271645
SDHAP3	1.91764717681464	3.44532609044481	15.1660181826564	2.63357455986479e-44	4.25509708461704e-43	89.5529361749514
ATP1B1	-1.45043579083594	8.31623099176277	-15.1586346436951	2.8575172185483e-44	4.61266075850982e-43	89.4716532513904
NCF4	1.46213095779073	2.6236998138369	15.157796179698	2.88411952709818e-44	4.65130789416333e-43	89.4624240091342
SLC6A3	4.02050272853727	3.78714012290445	15.1436869076166	3.37069225128037e-44	5.43100847344548e-43	89.3071532991636
HLA-DQB1	2.22746568155762	5.50093545601318	15.1426799662779	3.40839578213026e-44	5.48670120287304e-43	89.2960745376545
RAP2B	1.03439449233644	3.24970910527183	15.1357086449564	3.68122037643782e-44	5.92043188784599e-43	89.2193824761379
HLA-C	1.28008499948077	9.09312319604613	15.1354059665638	3.6935469726899e-44	5.93479670740485e-43	89.2160530488093
LRBA	-1.10972848081517	2.79748788632619	-15.1269706865102	4.05413863923577e-44	6.50821411305048e-43	89.123278065041
VEPH1	-1.38419646109242	2.28497019812191	-15.1235779252866	4.20888630286819e-44	6.75043581162768e-43	89.0859695629645
EVI2B	1.72286429932242	3.34308901532125	15.1136897027325	4.69432168005123e-44	7.52210188915267e-43	88.9772553486634
KCNE3	1.81899491225856	4.21270003970346	15.1126562381573	4.74817411758429e-44	7.60142673293119e-43	88.9658949763991
CYTH4	1.28346192497297	2.12434574741845	15.1110218416988	4.83460073413806e-44	7.73270723094251e-43	88.9479295721981
GATA2	-1.36032702714435	2.00036727627677	-15.11011898242	4.88301468376415e-44	7.8030039032509e-43	88.9380056556063
PPP1R3C	1.69632354823467	4.46120204942339	15.1090054713231	4.9433908006256e-44	7.89227013484355e-43	88.9257666976895
PNMAL1	-1.87319253071236	2.04914462385502	-15.1081020648176	4.99292137091816e-44	7.96407403342985e-43	88.915837367519
ALDOA	1.05993282845275	8.16423612685338	15.1046099248145	5.18908181596463e-44	8.26941917107508e-43	88.8774578324313
GGACT	-1.58981754685878	1.64254206787479	-15.0972088051118	5.63059205302369e-44	8.96484610846632e-43	88.7961309029834
CLEC4A	1.09345885844667	1.8753353951631	15.0948233562711	5.78072933402101e-44	9.19551503342632e-43	88.7699223459671
EIF1B	-0.943592589941982	4.15288751121252	-15.0869587959994	6.30457266174811e-44	1.00196853884255e-42	88.6835289776476
ATP5S	-0.822785510856699	1.95996409291598	-15.0846565373665	6.46669431848689e-44	1.026800636474e-42	88.658242198147
IL10RA	1.66726842841082	2.78160185625206	15.0835612892264	6.54527297605222e-44	1.038334502426e-42	88.646213193813
ARHGEF3	-0.94690509969886	2.70092660510708	-15.0834161126252	6.55575990870229e-44	1.03905525588335e-42	88.6446187630873
ZADH2	-0.795376257694709	2.48678387446458	-15.0833113614265	6.56333709031869e-44	1.0393139403347e-42	88.6434683166754
TLE4	-0.657028887695096	1.3047938642257	-15.082139958966	6.64866780865027e-44	1.05187339937397e-42	88.6306034537759
ATP5B	-1.10714152063438	8.00710644820758	-15.0812257990414	6.71602759730522e-44	1.06156957012739e-42	88.620564058795
NCKAP1L	1.52306997252077	2.24347279357496	15.079758903512	6.82554080371797e-44	1.07790518817161e-42	88.6044550455095
CLMN	-1.28349676811007	2.25406364283361	-15.0790960447549	6.87560995124019e-44	1.08483224880488e-42	88.5971759605272
ACTR8	-0.721935922100935	2.50679589489786	-15.0753216339457	7.16777192559295e-44	1.1299097277116e-42	88.5557306061837
ASF1B	1.21299433420285	1.7460022707084	15.0748678034915	7.20372474491051e-44	1.13455419811284e-42	88.5507475866927
IL32	2.17356559104963	5.82862353389951	15.0659441530363	7.94835832137554e-44	1.25070387195578e-42	88.4527805589767
WLS	-1.58659318707166	4.04681012275618	-15.0634882812823	8.16643444946178e-44	1.28386337271125e-42	88.4258237614868
NUBPL	-0.613229007019734	1.45565724266886	-15.058957766409	8.58451095013839e-44	1.34837754205139e-42	88.3760999713518
ARHGAP30	1.52351895938992	2.75176179835255	15.0553778441723	8.92990882155486e-44	1.40137043104508e-42	88.3368140554626
RELB	1.01834554930067	3.09960800296211	15.046250401805	9.87455386765107e-44	1.54822377322221e-42	88.2366691926844
POU5F1	2.22264759929646	2.98396414415157	15.044803476161	1.00331947048046e-43	1.57168736406267e-42	88.2207963004886
EZH2	0.874081603406956	1.32471904916145	15.0418632986637	1.03634282900791e-43	1.62196466756636e-42	88.1885444637768
NTRK2	-1.68005928063915	1.39621629817133	-15.0376871087187	1.08512042685416e-43	1.69678669966587e-42	88.1427393293594
RAB37	1.04548514157061	1.66608164250412	15.0327047724406	1.14631750114377e-43	1.79087779758672e-42	88.088099863729
NDNF	-2.89497099703666	1.39960676772488	-15.0315630400532	1.16081903153277e-43	1.81191413475499e-42	88.0755800681066
GCNT4	-1.16582143368484	1.05372327023064	-15.0269238669961	1.22164900289089e-43	1.90516216490085e-42	88.0247131707721
C8orf4	-2.18177272139668	4.5214256785832	-15.018123456103	1.34591181099483e-43	2.09707934757679e-42	87.928239537091
ACADM	-1.49984182644173	4.1330718713196	-15.015768659115	1.38124835321597e-43	2.15022116749079e-42	87.902429702389
BPHL	-1.1198571059917	2.24924066573311	-15.014952378994	1.39371233211692e-43	2.16769386032634e-42	87.8934832688649
IQCH-AS1	-0.603413086407063	0.935045242174629	-15.0086449292418	1.49388117891073e-43	2.32142495730822e-42	87.8243611179883
LINC00462	3.00721173534839	2.8088920424547	15.000646202911	1.63129782081936e-43	2.53271301097372e-42	87.7367237642941
LYPLAL1	-0.857857834501562	3.4132431630972	-14.9910303083883	1.81328037604936e-43	2.81275665786112e-42	87.6313964681614
TMEM116	-1.00864707354102	1.46344536507414	-14.9865747853642	1.90433301028519e-43	2.95137851824518e-42	87.5826036157707
TNFRSF1A	0.966351526089324	5.29002147383196	14.9858802154068	1.91893227680581e-43	2.97137059903623e-42	87.5749979160594
TTC3P1	-0.7912144940675	0.95334622184514	-14.9801728832936	2.04320060778049e-43	3.16099407302818e-42	87.5125074710753
MSI2	-1.00930309578401	2.35340715766063	-14.9646786093202	2.42253098979262e-43	3.74453463868741e-42	87.3429136289542
IFNAR2	0.880359810534785	2.5786382708402	14.9541239839129	2.72037974659752e-43	4.20120836837613e-42	87.2274334816646
ABLIM3	1.98152831579699	3.72187570609555	14.9538702652646	2.72797209784697e-43	4.20921519987296e-42	87.2246579611709
MCM5	0.858072344611238	2.83991411188633	14.952903649425	2.7570915023013e-43	4.25039450116679e-42	87.2140839985558
RHOG	0.926783849688464	4.80619723887974	14.9471202882226	2.93790646868883e-43	4.52515250093551e-42	87.1508254997572
RPL17P50	1.03751758733385	1.93910038550247	14.9437986254261	3.04705429452157e-43	4.68913760359385e-42	87.1144982127936
ADAMTS15	-1.3274700616485	1.32234164324547	-14.942751264807	3.08230142972446e-43	4.73920787989823e-42	87.1030445522959
PRELID2	0.876306504260124	1.26948605074135	14.9398705926559	3.18135662602676e-43	4.88721234940244e-42	87.0715441939132
PPP1R3G	0.965113681793871	1.37503019934102	14.9385916201795	3.22634710267987e-43	4.95197542133885e-42	87.057559438072
MOXD1	-2.05667507294377	1.65682482009226	-14.9325407390642	3.44795247924156e-43	5.28746537211412e-42	86.9914043895429
RP11-27I1.4	-0.783942828102805	1.03233202304778	-14.9269588802206	3.66581439365114e-43	5.61663165905427e-42	86.9303882269408
TGFB1	1.44975130878068	5.13064843069357	14.9259433085184	3.70690368983004e-43	5.67461386213737e-42	86.9192879919453
MYH14	-1.83672113643214	1.67040656152718	-14.9212384152353	3.90333404402366e-43	5.97008624301151e-42	86.867867907678
CTC-251I16.1	2.68476008347092	3.62193019357496	14.9208038197551	3.92199397079975e-43	5.99338274453857e-42	86.8631185646151
GFM1	-0.841437516199379	2.62623072487644	-14.9138270707948	4.2340215342313e-43	6.46455584815996e-42	86.7868840919111
PEX7	-0.893029364097435	2.55789006429654	-14.9040877120592	4.71142131897007e-43	7.18717866476743e-42	86.6804904429118
TRIB3	2.21032231113276	3.43188198423888	14.9031795777157	4.75858294069502e-43	7.25279398162426e-42	86.6705715452368
CHCHD4	-0.610425441952237	2.81269098187809	-14.8983969174241	5.01483698277385e-43	7.63670558648541e-42	86.6183386245047
MAP4K4	1.06339596159228	3.62648428992092	14.8933011387744	5.303024852312e-43	8.06853615910517e-42	86.5626946171822
MTFP1	1.21608292441848	2.90337830873147	14.8927213377457	5.3368441352045e-43	8.11293123231697e-42	86.5563639665698
OXCT1	-1.96937360390741	3.07088334421252	-14.8887402274819	5.57493964806199e-43	8.46751476345958e-42	86.5128986717098
FREM2	-1.34454719715784	1.35968629421746	-14.8878273265215	5.6310129818307e-43	8.54525772121218e-42	86.5029324882735
OSBP	-0.812399308093989	4.32317114995717	-14.8847180965992	5.82624553468426e-43	8.8338616164224e-42	86.4689910107625
RAC2	1.84767786270249	3.64220321663921	14.8802026590634	6.1218560890663e-43	9.2740284357935e-42	86.4197047408284
TBC1D9	-1.18689416754621	3.31137254065733	-14.8789605948632	6.20576109116052e-43	9.39299700395396e-42	86.406148757501
DLL4	1.94077006044132	3.86776984481054	14.8671589725137	7.06247210341133e-43	1.06804617051762e-41	86.2773712683465
VAV3	-1.40550812471444	3.49522338632619	-14.8657182569086	7.17482710695371e-43	1.08409963253038e-41	86.26165366503
MED10	0.70583671710799	3.73772051729819	14.8551882397147	8.05197334989614e-43	1.21558374872957e-41	86.146797181873
RP3-333A15.2	-1.82334505616823	1.3942661053542	-14.8524147698095	8.30028316554307e-43	1.25198921742902e-41	86.1165517987862
ATP5F1P5	-0.888650506898755	1.01738468629325	-14.8509493637268	8.43454968091546e-43	1.2711448062221e-41	86.1005722443904
RBM47	-1.15335781149533	4.01845929588138	-14.8494262156802	8.57640259992062e-43	1.29140973515773e-41	86.0839638224566
RP11-379H18.1	-0.694778819517136	2.02106895733114	-14.8482216241012	8.69027054235105e-43	1.30742951481395e-41	86.0708295074134
TRMT10A	-0.470207656484944	1.15455359917628	-14.8405095344331	9.45586298756012e-43	1.42138776224012e-41	85.9867522202557
AOAH	1.60583888102544	2.510097023229	14.8391262567211	9.60013127563567e-43	1.44183414914659e-41	85.9716738726835
CENPU	0.963956147284526	1.49431190461285	14.8340999777106	1.01430685552486e-42	1.52206973805026e-41	85.9168907151578
STK10	0.943918813707398	2.73661912764745	14.8238372093163	1.13485766437719e-42	1.7015078635199e-41	85.8050602411105
NOP16	0.863804138544262	2.68195611835255	14.8230602842535	1.1445452420346e-42	1.71456211835895e-41	85.7965957861229
ZNF667-AS1	-1.28401158194029	1.76240829840198	-14.8192478127323	1.19329186213516e-42	1.78605550803484e-41	85.7550626284606
PTGER3	-2.6325710131247	2.74037673178418	-14.8144983356137	1.25692471403349e-42	1.87968843889935e-41	85.7033287194798
CDKN2C	1.20185894450155	2.85342861136738	14.8121327899963	1.289869112888e-42	1.92730699414599e-41	85.6775648027214
MDH1	-0.868838246333834	4.76170743623394	-14.8103165983901	1.31574588205578e-42	1.96429287020488e-41	85.6577853874783
MID1IP1-AS1	-0.832775621022846	0.878575943327842	-14.809000318981	1.33482291823858e-42	1.99107288879239e-41	85.6434510274364
MARVELD3	-1.0627727208972	1.18602978224053	-14.8008934518822	1.45855012039763e-42	2.17377435675971e-41	85.5551799624007
RP11-6N17.4	-0.51893912847508	0.682135359588138	-14.7995183003974	1.48064409653276e-42	2.20482283608056e-41	85.5402089731917
SLC39A4	-1.33510840653375	1.75745239466227	-14.7947787726114	1.55938073195042e-42	2.32009310263465e-41	85.4886157278771
PALM3	-1.82057581897301	2.23718213019769	-14.793028831169	1.58949578840362e-42	2.36288821197892e-41	85.4695682928993
SLC25A5	-1.40612452957007	6.9989298213855	-14.792397997845	1.60049353629009e-42	2.3772156330861e-41	85.4627021763418
CRB2	-1.25433568162503	0.570887276156507	-14.7893363984294	1.65495575678709e-42	2.45602177760202e-41	85.4293810704004
UBE2L6	1.02079583478711	5.52670169028007	14.7848303953	1.73849104320122e-42	2.57780325846002e-41	85.3803456125216
FBXL8	1.00941432154984	1.65214288187809	14.783582344181	1.76236287357302e-42	2.6109854030342e-41	85.366765250865
HOXA7	-1.05406243464382	1.13442824902801	-14.7770909151308	1.89189916745561e-42	2.8005233908094e-41	85.2961390692783
CNNM2	-0.639364081484945	1.26127218220758	-14.7722911533639	1.99374418428625e-42	2.94878475716517e-41	85.2439274803922
NDUFA4	-1.18551960012981	4.97232665074135	-14.7676553040031	2.09729721235637e-42	3.09931951533508e-41	85.1935065162962
GDF7	-0.895479990953895	0.863676251808896	-14.7674613395099	2.10174487441048e-42	3.10326891000372e-41	85.1913970598088
PRKAR2A	-0.803299219791	3.04128129618616	-14.7538106594387	2.43957500298921e-42	3.59904221116096e-41	85.0429722471493
SDS	1.86507435881879	1.93148923189456	14.7526763834039	2.46997115767014e-42	3.6408124602352e-41	85.0306421006624
RP11-352D13.6	-0.731538592401351	0.679749288385503	-14.7513090698697	2.50711460155516e-42	3.69244966001579e-41	85.0157793157596
SIGLEC9	1.05127344205088	1.40608865848435	14.75027907437	2.53546204304261e-42	3.73105618152112e-41	85.0045836292541
ZDHHC3	-1.00122196212358	2.9105132800659	-14.7486459580527	2.58106503036912e-42	3.79496878561085e-41	84.9868329903919
SDHD	-1.02648784174455	5.07819352224053	-14.7475140450254	2.61315143589259e-42	3.83891709262809e-41	84.9745305666056
PIGH	-0.853644690017032	2.74026834906919	-14.7465257677952	2.64149123406979e-42	3.87729217078154e-41	84.963789642349
PTGR1	-1.36016283058172	4.40099486847611	-14.7444139271326	2.70308158744668e-42	3.96436848252876e-41	84.9408385994593
RP11-118K6.3	1.35604765164694	2.11696402902801	14.7443122560014	2.70608261790828e-42	3.96544311200943e-41	84.9397336980807
PLCXD3	-1.15542583689263	0.709085310573311	-14.7431784960101	2.73977377622531e-42	4.01145101808802e-41	84.9274129130329
EYA3	-0.86259282694185	2.58767070609555	-14.7414234624445	2.79275355171148e-42	4.08559979841173e-41	84.9083415140178
TSPYL4	-1.00239760672379	3.17651111367381	-14.7342115177383	3.02140184205076e-42	4.4164002510645e-41	84.8299828542106
UCHL1	-2.84964448501039	2.45748912224053	-14.7239483994104	3.37932384413686e-42	4.93545024588142e-41	84.7185041334142
HMGCS2	-3.64474253557903	2.97566546786326	-14.7142563931069	3.75604696485927e-42	5.48106953586558e-41	84.6132626841179
INO80E	0.953298746531667	2.9624342630972	14.7125913221617	3.82485827489218e-42	5.57682838712803e-41	84.5951856835225
CAT	-1.36825273665629	5.66249490609555	-14.711832486671	3.85663374620437e-42	5.61847259592873e-41	84.5869476361619
FAM20B	-0.69985346327602	3.42279002425206	-14.7117501288893	3.86009818979327e-42	5.61883734837352e-41	84.586053558187
LRTOMT	-0.447488244387334	1.39820151663921	-14.7103668352904	3.91875345511891e-42	5.69947153930023e-41	84.5710368461257
DARS-AS1	0.788947005423155	0.844150153327842	14.7101365385764	3.92860456692968e-42	5.70904946293139e-41	84.5685368639081
CDO1	-0.94654136103323	0.563926770716639	-14.7082721061966	4.00927155567805e-42	5.82143565916642e-41	84.5482982328947
ACKR3	1.961379386838	4.85126241680395	14.708070257462	4.01810326991449e-42	5.82941754063445e-41	84.5461072144088
SLC25A4	-1.1922819428349	3.6769968616145	-14.6934869040831	4.71028862644199e-42	6.82796565235977e-41	84.3878463029141
CTD-2521M24.9	0.993799745524401	1.92660566194399	14.6923997619339	4.76641592313547e-42	6.90360258229115e-41	84.3760514501158
DEFB1	-3.53255477838526	6.36616740411862	-14.6912228979807	4.82792730020576e-42	6.98690604819512e-41	84.3632836365087
PRKCQ	-1.3254130992918	1.83623444382372	-14.6856559224709	5.12979705302003e-42	7.41762713655056e-41	84.302894037385
EBI3	1.4362210695541	2.1451500028402	14.6855347124775	5.136574861768e-42	7.42128939945687e-41	84.3015792932732
LOX	3.07727855594924	4.69700362869687	14.6784973658574	5.54578658104375e-42	8.00589934019875e-41	84.2252552557222
RP11-10C24.1	-0.779876314890967	1.2163373738056	-14.6783570359738	5.55426880942175e-42	8.01152865728638e-41	84.2237334753169
EVI2A	1.5126535957892	2.66635292701812	14.677209736118	5.62410422216989e-42	8.10557213618913e-41	84.2112920629405
MGAT1	0.785902363136023	5.13494871004942	14.6746931484697	5.78036879832083e-42	8.32392152654405e-41	84.1840036062702
JAK3	1.46811806748886	2.1592286741631	14.6744503393569	5.79567283953646e-42	8.339090747389e-41	84.1813708392092
TMC8	1.37511444343614	1.88330061092257	14.6683246776667	6.19542246578813e-42	8.90693877852862e-41	84.1149574679669
CACFD1	-0.970498320758053	3.17893258764415	-14.6608845014733	6.71809978394421e-42	9.65043717525987e-41	84.0343101479455
HS3ST3B1	-0.729374671451196	0.896942425041186	-14.6573264363533	6.98337308078589e-42	1.0023261756839e-40	83.995749629479
MCCC1	-1.03325026456683	3.17238880836079	-14.6551010492275	7.15457043451057e-42	1.02605578618633e-40	83.9716342762293
PLAU	-1.94781250633437	3.86987122652389	-14.6543861416043	7.21045090188596e-42	1.03322215300631e-40	83.9638875684237
STK33	-0.862791508020043	0.600818337634267	-14.6515771335115	7.43426196094938e-42	1.06442070107549e-40	83.9334510278068
KLHL15	-0.718365501344759	1.63259648121911	-14.650194764272	7.54693362015701e-42	1.07966852330266e-40	83.9184736192135
BARX2	1.95661007444049	3.30714074952389	14.6501115620639	7.5537691805775e-42	1.07976281941828e-40	83.9175721786699
ADAMTS7	1.00697156097638	1.29212079978583	14.6477503709887	7.75034980391094e-42	1.10695764111087e-40	83.8919912651802
FAM49A	1.06936576398754	2.05869678616145	14.6459642520579	7.90243416204604e-42	1.12775799200726e-40	83.872641936695
MIR99AHG	-0.745257394396678	0.82762892029654	-14.6393756038007	8.48962864787893e-42	1.21056841779951e-40	83.8012757555875
ATP6V0E2	-1.37688875460021	3.18031275930807	-14.6388380607609	8.53941272171728e-42	1.21667492421403e-40	83.7954539350396
LINC01187	-2.28954795561106	0.583216432036244	-14.6301634054505	9.38426616873127e-42	1.33595880424886e-40	83.7015178674475
SIGLEC8	1.53335693099636	1.46677486458155	14.6285465570483	9.55071281019227e-42	1.35854809884281e-40	83.6840122952072
PLEKHG2	1.23837450387481	2.55157239999506	14.6278726509125	9.6209542548839e-42	1.36742701043805e-40	83.676716206077
CDS1	-1.42271734603843	2.64079541482702	-14.6168792835638	1.08423144453453e-41	1.53976719036171e-40	83.5577185438849
LRRC19	-2.11814770550561	2.20828779730972	-14.6166219183242	1.08726872758751e-41	1.54282726426013e-40	83.5549332087962
EMILIN2	1.06601188928609	1.96982359209226	14.614226042934	1.1159537539573e-41	1.58224683914692e-40	83.5290049784555
PLEK	1.78890012289979	3.16184904185338	14.6104008870475	1.16332309168704e-41	1.64807247073524e-40	83.4876132625807
BCL2L10	-1.10992919651714	0.781490242635914	-14.608724556365	1.18470895471627e-41	1.67701068391497e-40	83.469475457119
IPO5P1	-0.809974287533751	1.5773572538715	-14.599320434426	1.31215701686585e-41	1.8559165832402e-40	83.3677419107299
EFNA3	1.13659570049065	1.54807286260297	14.5956592735942	1.36539293830305e-41	1.9296523320464e-40	83.3281440822552
PRMT9	-0.670145706458987	1.95317478270181	-14.5948331055542	1.37770073192725e-41	1.94547368300098e-40	83.319209199488
SLMAP	-0.757847696604365	1.98486685897858	-14.5748857169964	1.71088152221598e-41	2.41401378300079e-40	83.1035550935292
NNT	-1.43802580624879	3.59238400294399	-14.5743339592568	1.72115891647494e-41	2.42655646595282e-40	83.0975919797322
AUH	-1.19463710062306	3.51731498023064	-14.5739893903153	1.72760827712299e-41	2.43368637394554e-40	83.0938681110633
RP11-115N4.1	1.9520108115353	1.85075958439868	14.5728095252126	1.74987508121093e-41	2.46306893476082e-40	83.0811172464093
OGDHL	-2.59279529901558	3.48504466739703	-14.5705096162018	1.79410552454499e-41	2.52329467257405e-40	83.0562634383904
IVD	-0.898591829023888	3.85872936408567	-14.5693981064385	1.81587917001919e-41	2.55186492365559e-40	83.0442526627269
SUCLA2	-1.05766415661994	3.83744642998353	-14.5671254477921	1.86122232007334e-41	2.61348502807406e-40	83.0196960953195
CSF3R	1.199912363946	1.47029552724876	14.5661433795081	1.88116378483392e-41	2.63936639538255e-40	83.0090852071699
MOB1B	-1.29905611238318	2.6898527907743	-14.5651223547295	1.902122166453e-41	2.66663189365929e-40	82.998053774254
ETV7	1.46382164902943	1.9779158958402	14.5572975780487	2.0706611201504e-41	2.90058475180042e-40	82.9135251207049
CCDC178	-0.623408931239254	0.529279782927512	-14.5548772335853	2.12574846518614e-41	2.97237958919592e-40	82.8873833252815
FBXO21	-1.04525194291277	3.5347740214168	-14.5548352776679	2.12671615960609e-41	2.97237958919592e-40	82.8869301839105
MUT	-1.10481275856698	3.83555870510708	-14.554822343583	2.12701456703129e-41	2.97237958919592e-40	82.8867904905373
BAZ1A	0.89588636062305	2.36142994085667	14.554525436963	2.13387610748466e-41	2.97958643059479e-40	82.8835837948652
OR7E14P	-1.09372103661683	1.64670793642504	-14.5530001070382	2.16947607514876e-41	3.02658928042118e-40	82.8671101946073
CTSW	1.96094843686396	2.65278913723229	14.5529353522215	2.17100043338757e-41	3.02658928042118e-40	82.8664108594679
HIF1A-AS2	2.00359530096677	2.12717724971993	14.544599795477	2.37641025839189e-41	3.31031108663004e-40	82.7764015754577
RPS19	1.28922953528488	7.27074090290445	14.5430915489906	2.41559602065305e-41	3.36221732747265e-40	82.7601178419986
SACM1L	-0.915326155633444	2.83187215156507	-14.5422480421967	2.43779137653537e-41	3.39041120482032e-40	82.751011304775
RP4-764O22.1	2.1090017354473	2.03919687970346	14.5365775498131	2.59237068260116e-41	3.6025297514494e-40	82.6897990469774
LIG4	-0.719762992627208	2.025265907743	-14.5362242851788	2.60231790329995e-41	3.61348066604366e-40	82.6859859815572
RNF166	0.915377773455345	2.39278310049423	14.5327335783124	2.70267819874777e-41	3.74985875162766e-40	82.6483104246974
PDSS2	-0.801666272793355	2.81700990115321	-14.5325460640704	2.70817726824588e-41	3.75450872351106e-40	82.64628668824
DOK2	1.30336188656801	2.23290592685338	14.5321185298175	2.72075694586169e-41	3.76895981993297e-40	82.6416725971686
AGL	-0.917560735565943	2.44476147611203	-14.524443787529	2.95674950991899e-41	4.09262826068122e-40	82.5588554231952
PLCXD2	-1.12373043134943	0.926293264019769	-14.5192735486587	3.12712740017409e-41	4.32503490584205e-40	82.5030759805635
C16orf45	-0.966810700711321	2.2272429214168	-14.5124890581038	3.36563482023036e-41	4.65122750413179e-40	82.429895693396
RP3-510D11.2	0.827392701915626	1.16740307520593	14.5114956719152	3.40204719753466e-41	4.69783484259881e-40	82.4191820167213
PACRG	-1.5319339974189	0.848951187489292	-14.5094180038719	3.47947836591861e-41	4.80096612415068e-40	82.3967755036177
C17orf62	0.81742807688473	3.14363307627677	14.5082010030732	3.52564734311064e-41	4.86083334797005e-40	82.3836515390522
GABRP	-1.10400967239312	0.513028331197694	-14.5057349439895	3.62108252020821e-41	4.98847632925768e-40	82.3570595451734
SLC22A7	-1.92422479122773	0.918534326406919	-14.4996209807005	3.86894442204997e-41	5.32573908553366e-40	82.2911409607118
SORD2P	-0.757374250461061	0.618186030098847	-14.4911882207434	4.23879489816975e-41	5.83026061446134e-40	82.2002440926456
KIF9	-0.458246370895665	0.947404376332784	-14.489914410341	4.29764721048837e-41	5.90656199164762e-40	82.1865159031785
PRDX3	-0.940358592419532	5.66121272981878	-14.4885356899132	4.36226489057537e-41	5.99066102254821e-40	82.1716577322979
ASAP3	-1.08191455058539	2.08841405386161	-14.4877786266067	4.39815784953375e-41	6.03521157971342e-40	82.1634993178389
FPR3	1.9055829923676	3.34958066721582	14.4838694843272	4.588231954492e-41	6.29109576693561e-40	82.1213761511129
SBK1	-0.692353514617861	0.627641604135091	-14.4784429001113	4.86573642928778e-41	6.66636396996936e-40	82.0629108818259
CD48	1.60047752403551	2.64362135501483	14.4781011499848	4.88376258791376e-41	6.68582126561537e-40	82.0592292702129
ARHGAP15	0.872654108510434	1.45546353067875	14.4780182320595	4.88814625391295e-41	6.6865862919332e-40	82.0583360169485
MYOZ1	-0.894063729101248	0.968268817973641	-14.4779323310218	4.89269176673142e-41	6.68757134214219e-40	82.0574106300157
HDAC11	-0.970597415062307	2.3982348169687	-14.4777491704355	4.90239791250595e-41	6.69560314893976e-40	82.0554375031419
GAL3ST1	2.48029526387954	4.9800160623888	14.4728118240781	5.1713985225085e-41	7.05748547779029e-40	82.0022537274356
SLC44A4	-2.42606692747145	2.65128895947282	-14.4717364090101	5.23191441779229e-41	7.134502952562e-40	81.9906708159489
FAM26F	2.04913781546729	2.97615476227348	14.469105909402	5.38293027070393e-41	7.33471449668325e-40	81.9623404125036
BCL7A	-0.892394839522976	2.27560043967875	-14.4679033312578	5.45340967354158e-41	7.42496167545591e-40	81.9493895174688
IRF6	-1.9204879898802	2.38682742727018	-14.4678076548199	5.45905632449886e-41	7.42686557703416e-40	81.9483591741126
HIBADH	-1.14021488087436	5.41319240918287	-14.4634573025204	5.72205923922e-41	7.77861894401586e-40	81.9015135679723
SEPHS1	-0.540158474697753	3.8603652382883	-14.4558084656063	6.21546823477232e-41	8.44279842115693e-40	81.8191657788103
HSD17B12	-0.89299753316719	3.35935500280066	-14.4502422128535	6.60099054777211e-41	8.9595121705087e-40	81.7592525719452
MYO3A	1.00331896953208	1.07358199451895	14.4493240739797	6.66683320471612e-41	9.04186020828916e-40	81.7493711275349
LPIN2	-0.948601450144444	3.5062294299341	-14.4470150268197	6.83533060190411e-41	9.2631976420533e-40	81.7245214267422
RBM3	0.851192117701789	5.83163190785832	14.4335433461193	7.9065387058628e-41	1.07065925372497e-39	81.5795794558146
PTPN3	-1.2943774427526	2.65935432912191	-14.4263682701662	8.54377376406305e-41	1.15605458934482e-39	81.5024097348955
DUSP15	-1.60171642263811	0.995030664481054	-14.4260334774408	8.57472680175899e-41	1.15934550617441e-39	81.4988094149175
CAPN15	0.993033360676967	2.78086161433773	14.4243719989027	8.72999959854479e-41	1.17942699367666e-39	81.4809426836416
KITLG	-1.6042214089844	2.8646844518056	-14.4183132893987	9.32033958689909e-41	1.25820985836425e-39	81.4157988137226
DISC1	0.600027681962097	0.92486304339374	14.4177440303741	9.3778108551091e-41	1.26499143031649e-39	81.4096787712674
H2AFY2	-1.23045529953674	2.53930153672817	-14.4108725236568	1.01000545641356e-40	1.36136587424996e-39	81.3358132900339
CTC-236F12.4	-0.75259236190239	0.711554187248764	-14.4107160793056	1.01171279241397e-40	1.36261656679361e-39	81.3341317875539
CDKN2B	1.10969651590602	1.90270232504119	14.4082585105023	1.03891388917941e-40	1.39817495078018e-39	81.3077184071996
FATE1	1.17076781857502	1.23721701980231	14.4003984194048	1.13090266386987e-40	1.52080310536716e-39	81.2232548139224
ADTRP	-1.26993600467339	0.817397559413509	-14.3946985841818	1.20264714202718e-40	1.6160397645595e-39	81.162019229541
CMTM3	1.3150565034216	3.66077955667216	14.3899431152975	1.26596419195762e-40	1.69981459322604e-39	81.1109384627488
DNAJC6	-1.05509353592407	1.23759427752059	-14.3896870979078	1.26946569213462e-40	1.70320792247869e-39	81.108188692832
CORO7	0.704094013795949	1.25651255034596	14.3888569103493	1.28088655528083e-40	1.7172130950475e-39	81.0992721797307
CTSS	1.77280079257528	4.86600880230642	14.3872959691114	1.30263844397185e-40	1.74503641973301e-39	81.0825077941564
PARD6A	-1.05881331264045	1.8494743912257	-14.384185846954	1.34708220014264e-40	1.80239943318499e-39	81.0491079947527
TMEM2	1.08656869619936	3.65215843953871	14.3841556589788	1.34752091246584e-40	1.80239943318499e-39	81.0487838215766
RP11-760H22.2	-1.09554211751818	2.70837667067545	-14.3756149964247	1.47753806962948e-40	1.97479514780295e-39	80.9570834765382
CSK	0.821309957490002	3.63811609143328	14.3743398287405	1.49799507469088e-40	2.00060732587823e-39	80.943394413518
NUDT9	-0.701225997481838	3.36640729654036	-14.3738210843245	1.50639765555906e-40	2.01029342095293e-39	80.9378258072279
SMPD1	-0.937670410098656	4.11042325864909	-14.3701546503955	1.56714105612311e-40	2.08976048384014e-39	80.8984702743948
ANKRD9	-1.01322528970405	1.54994122981878	-14.3643822011586	1.66776127203235e-40	2.22224104860286e-39	80.8365187821458
SLC25A15	-0.930645235329726	1.58895308064415	-14.3580134035692	1.78626380433465e-40	2.37832930901587e-39	80.7681813579733
CBR1	-1.03899334820874	4.83376207907743	-14.3577323023331	1.79168334913065e-40	2.38372970391949e-39	80.7651654761925
DHRS4-AS1	-0.957863619818278	2.99718028962109	-14.3527532030955	1.89044151732082e-40	2.51320901945267e-39	80.7117504949495
ITPR2	-1.27523795753375	2.26600911680395	-14.3524316476391	1.89700283006587e-40	2.52001546164222e-39	80.7083012137191
CCNA2	1.08275313122533	1.47901848995058	14.3518581124019	1.90876217569319e-40	2.53371149244255e-39	80.7021490746814
CYS1	-2.47983091693875	4.75386662217463	-14.3502876110747	1.94133582844313e-40	2.57499491296228e-39	80.685303403139
SLC27A3	1.11832260464174	2.71373110510708	14.3450759481178	2.05345323798802e-40	2.72164287388222e-39	80.629408055803
TCAF2	0.815168650538419	1.40559456131796	14.343160974723	2.09625180074034e-40	2.77626318034413e-39	80.6088723896132
PGF	2.87905436362409	3.5773845616145	14.3427817974243	2.10483107852549e-40	2.7855152849949e-39	80.604806353618
IL16	0.951393047855658	1.46225695271829	14.339448621355	2.1817698301684e-40	2.88515129886565e-39	80.5690659569989
MORN4	-0.843927103946007	2.30940155354201	-14.3362918927868	2.25721860317974e-40	2.98266784737628e-39	80.5352213269349
MKLN1-AS	-0.649234723650054	1.22506296589786	-14.3313614135605	2.38029814707807e-40	3.1429284144425e-39	80.4823669344844
BCAR3	-0.8861064005296	2.43363020807249	-14.3299532728303	2.41666204632912e-40	3.18853478444722e-39	80.4672734155387
HTATIP2	1.01083635803065	3.98031470922076	14.3281579176362	2.46382960853889e-40	3.24831592884441e-39	80.4480305030566
IL17RE	-0.92345876820613	0.956680632866557	-14.3268778314538	2.498019381587e-40	3.29090993435599e-39	80.4343110573773
OAS1	1.27406605162276	3.5309738588715	14.3264582107591	2.50932962199826e-40	3.30332081715162e-39	80.429813864628
PRKCA	-1.12409855647975	2.18849259752883	-14.3240532350645	2.57514379247935e-40	3.38740886231181e-39	80.40404032304
MCCC2	-0.877254815758053	3.91459678253707	-14.3229828627789	2.60498607760074e-40	3.42408771493355e-39	80.3925700916442
ABCG1	1.12723616267912	3.44979992125206	14.3228369905147	2.60907964121571e-40	3.42689183228647e-39	80.391006940701
SCCPDH	-1.04768045630842	4.47872923558484	-14.3197636376164	2.69683255652367e-40	3.539491497984e-39	80.3580750662612
P3H1	0.956650744547478	2.65359615482208	14.3138042158144	2.87546128846096e-40	3.77110384432666e-39	80.2942280977541
ITGAM	1.29752776969366	2.15922362487644	14.3100312483858	2.99460091999068e-40	3.92440879184986e-39	80.2538127764352
PXK	-1.20888685487539	2.07405285189456	-14.3015769086965	3.2797342031752e-40	4.29485493182838e-39	80.1632706599941
GLTP	-0.938070578348919	4.58522765403624	-14.3008770892028	3.30451540070489e-40	4.32406723316788e-39	80.1557771027598
SMPDL3A	1.68866414383697	5.08812824349259	14.296708137276	3.45605760843115e-40	4.51898273078485e-39	80.1111403926861
ARSD	-0.967523928751978	3.85776820898682	-14.2890700622832	3.75190012414891e-40	4.90214633560323e-39	80.0293767677066
MFN2	-0.735333546180117	4.52219341186656	-14.2869563267629	3.83814081844564e-40	5.00738695105935e-39	80.0067536093006
NUP62	0.636407256723777	3.43428865074135	14.2869554848271	3.83817556024455e-40	5.00738695105935e-39	80.0067445984545
TRNT1	-0.624182090991825	1.65333854277924	-14.2857706327723	3.88737947143431e-40	5.0677977568691e-39	79.9940639406409
CD68	1.1051863711581	1.24481392724876	14.2852283804626	3.91010707671483e-40	5.09362830962211e-39	79.988260760973
STRBP	-0.773884071718592	1.67338155963756	-14.2837735239342	3.97174151478815e-40	5.17006590927225e-39	79.9726914397521
CD53	1.64764061632398	4.6172245047776	14.2835046116861	3.9832394714499e-40	5.1811750327297e-39	79.9698137294936
ALDOB	-4.80789599351247	4.07831774884679	-14.2829345494701	4.00772362155184e-40	5.20914679196797e-39	79.9637134126058
FAM107A	-1.58049084128349	2.75445080614498	-14.2543602146204	5.44792452982142e-40	7.07582590121382e-39	79.6580907390811
ZNF552	-0.677994088566981	1.5893230398682	-14.2506675132659	5.66829436364532e-40	7.35657921790999e-39	79.6186169539029
ANKRD39	0.539600632821907	1.45648346787479	14.2480186546205	5.83182238164815e-40	7.56319872967159e-39	79.5903046537726
PLXND1	1.41671515933003	4.51015684761614	14.2464729274646	5.92941227913648e-40	7.68406119079792e-39	79.5737843777392
PPIL6	-0.605844337416927	0.993132008731466	-14.2456613455315	5.98130170670035e-40	7.74556418048411e-39	79.5651107875995
SAP30BP	0.562838047741432	2.92599357660626	14.2360827354824	6.62901041328324e-40	8.57796891524927e-39	79.4627603024067
SHC1	0.971082961033221	5.02695477429983	14.2299588528011	7.07927732766152e-40	9.153840698386e-39	79.3973427045965
HPCAL1	1.5666011280462	4.84813087846787	14.2295020344458	7.1140625024401e-40	9.19202074409888e-39	79.3924633647122
CLN5	-0.745719476272511	2.75806302377759	-14.2281023073595	7.22171133898631e-40	9.32422139055825e-39	79.3775131743737
DNAJC19	-0.74683645604881	3.13620830807249	-14.2249363782452	7.4712205961296e-40	9.6392530229917e-39	79.3437012659478
VWA5A	-1.04054521270878	2.32894733445634	-14.2243955785097	7.51469257633495e-40	9.68818994244009e-39	79.3379259378847
WDTC1	-0.656758793172383	3.78489883360791	-14.2137958294033	8.41952069180574e-40	1.08467251830618e-38	79.224750906411
SLC22A15	-0.861839455423158	0.895661328088962	-14.2090359048695	8.86042057162969e-40	1.14063234486915e-38	79.1739422638223
ARHGAP9	1.25139393137071	1.64836036405272	14.2087818460531	8.8845898941193e-40	1.14290213781452e-38	79.1712306152786
ST6GALNAC2	-1.00823116229242	0.875450926533773	-14.2058640829695	9.16692085992436e-40	1.17835375347939e-38	79.1400901673724
GRIK3	1.62491725830984	1.54246745887809	14.2005562205514	9.70365101450148e-40	1.24643076440496e-38	79.0834490987738
CSTA	1.1846998732378	1.61401550576606	14.1969992584615	1.00807463099002e-39	1.29391781930746e-38	79.0454981164598
SAT2	-0.978704257917973	4.89072677100494	-14.1951311736015	1.02846076229249e-39	1.31911599753465e-38	79.0255685088594
KIAA0922	0.776506752079438	2.05930007710049	14.1906085816408	1.07953292857946e-39	1.38360664643887e-38	78.977324823497
UBC	0.812014354309451	7.81086445304778	14.1842131101232	1.15609841303239e-39	1.48065292722581e-38	78.9091158158752
SLC15A3	1.21698377269368	2.78564737120428	14.1663135377739	1.40038834430521e-39	1.79221003185532e-38	78.718295419522
PDE12	-0.69544796981309	1.94322513739703	-14.1650953039442	1.41877260217719e-39	1.81440984866581e-38	78.705312708421
FCGR1A	1.36356206625623	1.60553347093904	14.1632192182826	1.44755601735504e-39	1.84986654206146e-38	78.685320373617
STX18	-0.596928224532713	2.5739989752883	-14.161629923965	1.47239428568994e-39	1.88023352099573e-38	78.6683852478953
C3AR1	1.63571338410955	3.29192207792422	14.1587791644302	1.51801646774772e-39	1.93707765614347e-38	78.6380106607019
RHOBTB3	-1.68957218311527	2.36267452257002	-14.1572132043493	1.54367410265957e-39	1.96838152171368e-38	78.6213268075717
GLB1	-1.02443674117342	3.81797769028007	-14.1555990289308	1.57057419859215e-39	2.001222896486e-38	78.6041302380729
RPL30	0.830071882424704	6.82998527512356	14.1499021499213	1.66930120435915e-39	2.12547149705803e-38	78.5434466089365
GINS2	0.878385831225336	1.34652445123558	14.1483036790337	1.69809761803988e-39	2.16056350499076e-38	78.5264217770965
CADM4	-1.95670498106052	2.38012598827183	-14.1410789950837	1.83455147886985e-39	2.33248210571656e-38	78.4494859502136
HLA-F-AS1	0.627098887009345	0.964995384514003	14.1385618464181	1.88461679077302e-39	2.39439467560276e-38	78.4226854348901
PBX1	-1.26321251902908	1.85687014415157	-14.1335543862987	1.9882986768589e-39	2.52428739788289e-38	78.3693773087115
DECR1	-0.752625871531029	4.47979869563921	-14.1324402308776	2.01213019440628e-39	2.55268940918799e-38	78.3575175953773
FHOD3	-1.17639033873832	2.121950923229	-14.1323613570115	2.01382803838244e-39	2.55299070101536e-38	78.3566780343291
C1QTNF7	-0.870201215521601	0.694406974405272	-14.1251676488755	2.17483865744151e-39	2.75511082676757e-38	78.2801156438999
CAB39	-0.814381078063345	4.17151401317957	-14.1217375373485	2.2560676401383e-39	2.8559431198333e-38	78.2436160234077
ALS2CL	-1.28911326332087	1.19910139907743	-14.1208079387824	2.27859771770013e-39	2.88237664984324e-38	78.233724990453
MED21	-0.79232698008827	3.16878322240527	-14.1151878150033	2.41966561714726e-39	3.05861130288997e-38	78.173933260301
RP11-396O20.1	-1.78855305872897	0.855582810181219	-14.1148433457798	2.428589736108e-39	3.06767382706936e-38	78.1702688910104
RP11-693N9.2	0.973224237776477	1.15815397757825	14.1135551052247	2.46225573404374e-39	3.10795341101463e-38	78.1565653418864
TMEM25	-1.13200921029076	2.06883299719934	-14.1123836821329	2.49327251306504e-39	3.14483333862936e-38	78.14410497825
DLD	-1.00270550025722	4.20391523500659	-14.1103382443106	2.54836785408244e-39	3.2120091438406e-38	78.1223490230513
LTB4R	1.2332409431594	1.6778175247117	14.1095025521767	2.57122546645946e-39	3.23848440955651e-38	78.1134607838111
NACA	0.663964389252322	5.98487174299835	14.108266862037	2.60539869600179e-39	3.27916342717806e-38	78.1003187416226
CAPN2	-0.762615310150584	4.81427669192751	-14.1078781380075	2.61624224507368e-39	3.29044222506317e-38	78.0961846318883
ACSM3	-1.25945687384847	2.18079257580395	-14.1052631555494	2.69036614345012e-39	3.38123514879906e-38	78.068375593586
RP11-25K19.1	-0.74076716551973	0.663043731367381	-14.1011608728357	2.81088834313847e-39	3.53016882289847e-38	78.0247551199665
STARD7	-0.649163330085614	5.07709515422735	-14.0984200799793	2.89439462756411e-39	3.63243409038592e-38	77.9956152512114
AC008391.1	-1.07650788166148	0.986693755518946	-14.0930459455986	3.06537786574969e-39	3.84425651714749e-38	77.9384862651719
CD99	0.585100221700359	2.75480326811697	14.0887875361679	3.20798242808903e-39	4.02021138407544e-38	77.8932256849876
PROCR	1.44552201544537	4.50389792755189	14.0873158478372	3.2587879522672e-39	4.08095494137072e-38	77.8775854335796
TNFRSF1B	1.29269379162788	4.22011990401483	14.0862943933065	3.29452122729854e-39	4.12275018580051e-38	77.8667304938915
TSGA10	-0.452241709213397	0.638659263097199	-14.0806174153008	3.5003526413304e-39	4.37719348181245e-38	77.8064088524603
COX7A2P1	-1.35740596691433	0.837237390214168	-14.0777784917889	3.60804190967826e-39	4.50863392887743e-38	77.7762480475107
GAB3	0.77555964465784	1.31021122579901	14.0700053806916	3.9200977784669e-39	4.89508209736845e-38	77.6936821106278
SEZ6L2	2.06269731693406	3.79067089489292	14.0681333992155	3.99918335777696e-39	4.99027290939735e-38	77.6738013997037
MYO1G	1.12287628626713	1.36996343948929	14.0643796116859	4.16259289002198e-39	5.1904742441772e-38	77.6339396940514
HLA-E	1.01719992567496	8.71549893904448	14.0636240493272	4.19627986000677e-39	5.22875014345248e-38	77.6259169842366
EXOSC5	1.05616829313751	3.6654202057743	14.0614246223679	4.2958965489307e-39	5.34906434960161e-38	77.6025642845565
MILR1	1.12476337620145	1.7022588360626	14.0534520695388	4.67715634720539e-39	5.81964749194624e-38	77.5179302633653
HMHA1	1.14669919880321	2.82921384233937	14.0518189532178	4.75932133199191e-39	5.91767109003432e-38	77.5005966499176
SNX19	-0.76150370392004	3.34666911037891	-14.0516894101176	4.76590012756585e-39	5.92163937669554e-38	77.4992217458472
OGFR	0.889837671326946	3.56335911968369	14.0498180412604	4.8619542753041e-39	6.03669635233425e-38	77.4793607165122
CARKD	-0.643461819314648	4.15336247446458	-14.0482002190996	4.94654784229202e-39	6.13737043143713e-38	77.4621916906876
ASPHD1	1.64581537927985	2.23874564059308	14.0471780876278	5.00074814561612e-39	6.20021837458589e-38	77.4513449105706
IL18BP	1.167774456054	2.92997532965404	14.0375493052233	5.54128653468323e-39	6.86554012752177e-38	77.3491847702884
MAP9	-1.02319740120249	1.42748441341021	-14.0355809531645	5.65875694322706e-39	7.00611819274047e-38	77.328305208093
HSP90AA1	-0.964927561800037	6.81108610785832	-14.032248931396	5.86329438998826e-39	7.25421886240444e-38	77.2929637400745
TIMP1	2.04119042018023	7.49778334336409	14.0296615895229	6.02718748961577e-39	7.45171794154617e-38	77.2655237589152
DLGAP4	0.653633005136653	3.46269048606096	14.0288237916105	6.08122957300547e-39	7.51321946256407e-38	77.2566390706197
SLFN11	1.35034241938733	3.13357420164745	14.0213587815415	6.58458961167334e-39	8.12936409542891e-38	77.177486019383
DARS	0.965183044880547	5.48724153422076	14.0206501938017	6.63447491773974e-39	8.18517223090516e-38	77.1699738352717
COLCA1	-1.10998763412451	0.970548185283361	-14.0192311851805	6.73550983410325e-39	8.30396212410388e-38	77.154930616209
SLC5A3	-1.86965075977674	3.23235776968699	-14.0174757616767	6.8626221514524e-39	8.45471180068294e-38	77.1363220668877
GAS5	1.42384874753374	5.18202178418451	14.0087446536398	7.53126194561918e-39	9.27193812206441e-38	77.0437847555034
NANOS1	-0.625009300855141	0.587046955485997	-14.0059180183386	7.76134577211689e-39	9.54847619902515e-38	77.0138327686119
AC093326.1	-1.65620906156153	0.620476230510708	-14.0047659343282	7.85712109835869e-39	9.65950710559119e-38	77.0016257830108
TYK2	0.74674857694584	3.5605008572883	14.0030949118676	7.9981339177723e-39	9.82595763531239e-38	76.9839212629242
SCD5	-2.31309367940291	2.84631633970346	-13.9948879898568	8.72816551722195e-39	1.07152942115221e-37	76.8969844506601
VDR	-1.38391315311433	2.04742553025535	-13.9912714707728	9.07059577802623e-39	1.11278705537863e-37	76.8586825637849
TPX2	1.39517890588081	1.93954613886161	13.9863519476278	9.55799216885865e-39	1.17175889969135e-37	76.8065889496044
FAM180A	-1.06127055507113	0.524400233336079	-13.9854161786766	9.65361496926118e-39	1.18265239588384e-37	76.796681006789
PHKA2-AS1	0.852789783483904	0.954517549670511	13.979729557215	1.02555589626358e-38	1.25551597888515e-37	76.736478244667
TNFSF13B	1.5702317855507	2.23913212205601	13.9777942427288	1.04688336333122e-38	1.28072882839443e-37	76.7159924466299
COL4A1	1.78692905586708	6.91819319769357	13.9747569597349	1.08124932621111e-38	1.32184620425334e-37	76.6838449666152
LMBR1L	0.996709204496363	2.47696576210873	13.9738054007405	1.09224550226229e-38	1.33435610555901e-37	76.6737741295938
APOBEC3D	1.08264039827466	1.7163130692257	13.964102702562	1.21093236713549e-38	1.47831841077253e-37	76.5711056112244
NDRG2	-1.41696616130322	3.76644858286656	-13.9621844379847	1.23587658353358e-38	1.5077176855083e-37	76.5508119497424
SLC34A3	-1.51629100578728	0.796348829341021	-13.9620780715167	1.23727461133043e-38	1.50837062449642e-37	76.5496867219458
SH3GL1	0.938201570539976	4.54121824481054	13.9600566114067	1.26414530074529e-38	1.54005492317973e-37	76.5283029718532
CXCL9	2.62714206185877	3.85909573706755	13.9594155655267	1.27278739907263e-38	1.54950343388494e-37	76.5215220848383
RP11-807H17.1	3.02770574442809	4.76954498771005	13.9590502792439	1.2777382223808e-38	1.55444812829932e-37	76.5176582130529
NRP2	1.30030512685877	2.50036065930807	13.9585895130139	1.28401049214437e-38	1.56099244949012e-37	76.5127844616345
ANO10	-0.762132655321917	2.93150276276771	-13.957255096589	1.30234914104376e-38	1.58218677440771e-37	76.4986701486057
ABCB1	-1.94345347540714	2.76521790652059	-13.95656520455	1.31193232767033e-38	1.59272228835644e-37	76.4913733342559
CA2	-1.73453206771109	5.61587010651071	-13.9563219185117	1.31532851170091e-38	1.59519063454092e-37	76.4888002033603
BMP6	-1.50950135278297	2.05885485074135	-13.9562684781473	1.31607569251156e-38	1.59519063454092e-37	76.4882349908987
LMO7	-1.13186496462617	2.48285761911038	-13.9562236388322	1.31670294339466e-38	1.59519063454092e-37	76.4877607483656
PAPSS1	-0.751793149091379	3.85064000329489	-13.9487780360126	1.42510032783139e-38	1.72531883179698e-37	76.4090232876807
OSBPL2	-0.508974699013502	2.257608723229	-13.9379615355869	1.59860628338176e-38	1.93403702741038e-37	76.2946770471059
RGS10	1.38314040213914	3.90915950856672	13.9357676185568	1.636287362377e-38	1.97825557877418e-37	76.271489709957
SERPINB9	1.13523022909917	3.05076561927512	13.9351234978882	1.64751745295663e-38	1.99045612388306e-37	76.2646824064776
STAT4	0.765938587102802	1.12712925461285	13.9331809237811	1.68185302568955e-38	2.03053553833596e-37	76.2441535533876
AMBP	-1.47692924020169	1.00348353899176	-13.9322536135648	1.69849405387145e-38	2.04921139059909e-37	76.2343543884257
KAZN	-0.83387961785566	1.76618653723229	-13.9263925238729	1.80753704872692e-38	2.17926639212718e-37	76.172426281708
SNHG12	1.54031130766355	2.01700631828666	13.9226868638682	1.88005075494777e-38	2.26513075795981e-37	76.133279323141
PXDC1	1.11516740916406	4.5453772306425	13.9220506517603	1.89278879011366e-38	2.27890727470848e-37	76.126558856524
LINC00152	1.23100647092419	2.29348491779242	13.9188999920207	1.95714917825757e-38	2.35477508150715e-37	76.0932799920266
STARD3	0.575031282694698	3.1073874970346	13.9135066498292	2.07242408953211e-38	2.49175501603854e-37	76.0363218104506
B4GALT1-AS1	-0.493986406939254	0.828347743822076	-13.9091755329603	2.16987457646223e-38	2.60713040176719e-37	75.9905898716245
CCDC88B	1.09674243231516	1.41273503268534	13.9083538049671	2.18887246990883e-38	2.62815031036719e-37	75.9819141379976
MTHFD2L	-0.490647869101767	0.838269275782537	-13.9074396904778	2.21020110711572e-38	2.65193793785841e-37	75.9722633070788
CENPH	0.737786787860847	1.46565952438221	13.9004247970482	2.38091990712478e-38	2.8548176828776e-37	75.8982139741027
TRBC2	2.22021078478712	3.40672781268534	13.8962208477531	2.4894628098265e-38	2.98291904327532e-37	75.8538462793743
RAB7B	0.883743184315678	1.25214980242175	13.8955093722601	2.50831442373958e-38	3.00344881889147e-37	75.8463381874243
ATP5F1	-0.712724176439312	5.28619664999506	-13.8938859028404	2.55186506148151e-38	3.05350479156877e-37	75.8292067084592
ABCB6	0.894244409536238	1.47939460678913	13.8923359670191	2.5941460032288e-38	3.1019740375134e-37	75.8128521517249
RNF123	-0.62592258417965	1.96394659258649	-13.8897568846617	2.66605406677898e-38	3.1857797126063e-37	75.7856403783606
CHRDL1	-2.01531450239234	1.05860195011367	-13.8891580704723	2.6830318940621e-38	3.20387729316896e-37	75.7793226931496
SUMF1	-0.82066067824507	2.86627495551895	-13.886062600097	2.77252913257684e-38	3.30848834782991e-37	75.7466667204054
PDIA5	1.41869272751337	3.90446919770181	13.8849129227147	2.80652136293044e-38	3.34676715325716e-37	75.7345390451059
CYP51A1	-0.672423368964384	0.86797998346458	-13.8844868448654	2.81922431121199e-38	3.35962368156838e-37	75.7300445826387
MTCH2	-0.750921142586018	4.91559006312521	-13.8821697715528	2.88931450993787e-38	3.44080356013174e-37	75.7056042936374
CD3D	2.06262325625597	2.9432663284514	13.8818538756607	2.89900374285419e-38	3.44999206484526e-37	75.7022724148751
STAB1	1.46864907564296	3.5759429320659	13.8756266481053	3.09675659499747e-38	3.68282304719359e-37	75.6365994133861
FHOD1	0.977390739122526	2.80481490362438	13.8719963803455	3.21818412182162e-38	3.82462915144021e-37	75.5983212785212
CDT1	0.960751812570872	1.25391820836903	13.8668195579684	3.39959323339806e-38	4.03747886591473e-37	75.543745012481
CHUK	-0.673378761131882	2.27926547051071	-13.8658770312509	3.43370183358681e-38	4.07521897181023e-37	75.5338096325708
TMEM245	-1.12858209848157	3.80904377080066	-13.8618193180965	3.58448156067676e-38	4.25128267596684e-37	75.4910403978375
INTS8	0.578456639034263	2.09041475914333	13.8594534279939	3.67542158988531e-38	4.35618442266949e-37	75.4661063704861
GLYR1	-0.658763042263764	4.33673016803954	-13.858900118713	3.69701926929265e-38	4.37881374429364e-37	75.4602753837405
CCL4	1.77800165553426	2.66080370756178	13.8565177562828	3.79146544147544e-38	4.48763702422977e-37	75.4351705109551
FAM57A	1.29129102464174	3.25646947792422	13.8559446194559	3.81454331458722e-38	4.51189757954085e-37	75.429131241101
HSD3B7	1.80962431465243	4.41853357920593	13.851493381552	3.9986071283162e-38	4.72641310461283e-37	75.3822319814682
TFDP2	-0.831446915839487	2.37734572994399	-13.8512914030489	4.00716592693703e-38	4.73332937396711e-37	75.3801040756541
ADA	1.30221943376947	2.09456161795717	13.8505791469937	4.03749359317094e-38	4.76593268033858e-37	75.3726003672701
CORO1C	1.00178353601082	4.59197801332784	13.8503134697633	4.04886453461975e-38	4.77613021553458e-37	75.3698014751546
YPEL5	-0.60534923406023	5.06460051400329	-13.8464771429268	4.21666105903349e-38	4.97071265232795e-37	75.329389138079
SYPL2	-1.14580107659917	1.70043969390445	-13.845999770011	4.23801982112574e-38	4.99252442809436e-37	75.324360840766
PREX1	1.18341523022326	3.61956109159802	13.8407524686343	4.48002212941539e-38	5.27405702804309e-37	75.2690955508876
GRB14	-1.66538514056727	2.02004177810873	-13.8351012074	4.756075636021e-38	5.59527013922739e-37	75.2095879002908
AF186192.5	-0.687698305722742	0.511202757874794	-13.8312015140735	4.95638922265976e-38	5.82700715471001e-37	75.1685316016533
AC004540.4	-1.32218660381308	1.56668682406919	-13.8220862473307	5.45800928852466e-38	6.41242731061748e-37	75.0725888420596
SLC25A20	-0.697617067108002	3.38338889950577	-13.8195862472652	5.60421737363061e-38	6.57978026365416e-37	75.0462808503979
PSORS1C1	0.851040458584786	0.94263025114168	13.8187248220494	5.65549512061213e-38	6.63552789923095e-37	75.0372164788113
SMARCA2	-0.959591769333215	4.00377126394234	-13.8135624719086	5.97273805715368e-38	7.00304538666402e-37	74.9829016800201
DENND1B	-0.745399588167187	1.28153082355848	-13.8082076571157	6.32055488043178e-38	7.40589413000726e-37	74.9265730927321
CTB-193M12.5	0.893513564813083	1.98873050527183	13.8072830042772	6.3826261944044e-38	7.46924336640554e-37	74.9168476015889
ANKRD46	-0.760555134755973	2.52815934448105	-13.807275012637	6.38316530683554e-38	7.46924336640554e-37	74.9167635470645
PPP1R13L	1.29678696954961	3.20207520207578	13.8016730202467	6.7724591991566e-38	7.91947369362246e-37	74.8578491300952
NDUFAF4	-0.768894338058158	2.65414297199341	-13.794427978604	7.31121450190309e-38	8.54376015523194e-37	74.7816738085036
SDR42E1	-0.64827463328619	0.674268032377265	-13.7937186886322	7.3662007123816e-38	8.60226592210121e-37	74.7742173645576
RP1-232P20.1	1.32112530810981	1.37839602578254	13.7926715035926	7.4481357063002e-38	8.69214341906143e-37	74.7632091495858
DDX41	0.91260254649532	4.50085652553542	13.7828458189203	8.26255666696407e-38	9.63615848244602e-37	74.6599409279812
PRPSAP1	-0.551972492341647	2.35207917627677	-13.7827503447508	8.27089058496053e-38	9.63944728041867e-37	74.6589376807879
PNKD	-0.953961623629283	3.64253741828666	-13.7818479438935	8.35007584721212e-38	9.72525156302214e-37	74.6494553886833
EXOSC7	-0.85931403876057	2.2687586431598	-13.7810147299636	8.4238605832202e-38	9.80465583993712e-37	74.6407003911043
VPS13D	-0.885492263123472	2.14983814192257	-13.7778107704957	8.71368795834898e-38	1.01352423744416e-36	74.6070373615793
UBE2I	0.456228146263155	3.25437420678254	13.7758070186567	8.89997398796285e-38	1.03450362538276e-36	74.5859866336849
ORAI3	1.0220599474299	3.54569701153213	13.7747311533185	9.00162765607651e-38	1.04562428361149e-36	74.5746846243628
NAP1L5	-0.843109572450677	2.11457786260297	-13.7725343014485	9.21280549768831e-38	1.06944399542222e-36	74.5516080426424
GNAI1	-1.13048001199377	3.46578558566722	-13.7695787375327	9.50472509954052e-38	1.10259856795068e-36	74.5205647004773
IGSF3	-1.15487036106958	2.79360221466227	-13.7694824794717	9.51438587706039e-38	1.10298736009794e-36	74.5195537264646
NCF2	1.33338671643058	2.62485777583855	13.7672968084084	9.73639983379633e-38	1.12797708346208e-36	74.4965991749131
AC147651.4	1.14844240726999	1.62791491008237	13.7662019617482	9.84954411425308e-38	1.14032933910843e-36	74.4851014961494
RP11-383H13.1	1.10547883140342	1.96823289823723	13.7635917130968	1.01246071893393e-37	1.17101099410633e-36	74.457691555638
ABCA8	-0.968334960691901	0.734023453556837	-13.7635604059138	1.01279523114562e-37	1.17101099410633e-36	74.4573628188242
CHSY3	0.858315540078401	1.13155982593081	13.7607725703439	1.04302862515218e-37	1.20517028584999e-36	74.4280911041537
ORMDL3	-0.684175831931465	3.86276305107084	-13.759627557339	1.05570501684075e-37	1.21901156568097e-36	74.4160695986898
SLC41A2	0.972923496391481	2.96828907578254	13.7595032953586	1.05708991686351e-37	1.21980501165729e-36	74.4147650022301
ZNF620	-0.433915527879026	0.839760666227348	-13.7582885022853	1.07072450705007e-37	1.23472333985813e-36	74.4020115095092
CLEC7A	1.35359913673157	1.90691436556837	13.7566420536294	1.08948402421397e-37	1.25552799679028e-36	74.384727228613
PHKB	-0.685685201827598	3.04927401582702	-13.7509718400946	1.15663174692824e-37	1.33203137021077e-36	74.3252101118819
SAMHD1	1.38484287175506	4.34916110020264	13.7457235339256	1.22245180552491e-37	1.4069060213421e-36	74.2701330135342
ABHD14A	-0.897843242606441	2.50767232273476	-13.742709920426	1.26191937759474e-37	1.45137332625732e-36	74.2385123596893
PTGFR	-1.17398150008598	0.834683784726524	-13.740893196429	1.28632275245507e-37	1.47846774217091e-36	74.2194519549695
RTN4IP1	-0.696006063172383	2.17973067347611	-13.737154127637	1.33803804285093e-37	1.53689757326675e-36	74.1802271815552
CD63	0.820931607113176	8.08354222570016	13.7347179086321	1.37284296825717e-37	1.57583984051686e-36	74.1546730006729
RP11-1334A24.6	0.767703715465471	0.929196102059308	13.7313856366058	1.42191461503308e-37	1.63109654199529e-36	74.1197237320682
CD200	1.36456873639885	3.5979356946112	13.7306654106942	1.43274837154773e-37	1.64244636271459e-36	74.1121705029869
ATRN	-0.89328512706319	3.4041180727117	-13.7268756782337	1.49112377883708e-37	1.70824547192856e-36	74.0724298578593
NEBL	-1.46729323669299	2.44962981784185	-13.7249230183191	1.52212076167678e-37	1.74261395911156e-36	74.0519557428736
LPXN	1.04171730065339	3.18852905630972	13.7201707314453	1.60026877124032e-37	1.83088342008005e-36	74.0021332686537
ABHD17A	0.757469782362406	2.60804028962109	13.7190190295211	1.61980185142155e-37	1.85201935687061e-36	73.990060315877
SOD3	-1.6587020852183	4.05498159133443	-13.7155386173902	1.68028580182749e-37	1.9199187181404e-36	73.953579424915
SLC2A1	1.80878877496876	5.45666815036573	13.7116573740338	1.75039302857595e-37	1.99871789193761e-36	73.9129028678398
CD3E	1.9458451127557	2.91309899662273	13.7090315236742	1.79946944003963e-37	2.0534154537058e-36	73.885386637462
SMYD4	0.604970689470403	1.92904073179572	13.7078260020493	1.82245718476289e-37	2.07829070476352e-36	73.8727549330517
ARG2	-2.48962155987251	2.6682364935486	-13.7049266074843	1.8789501457814e-37	2.14131723914931e-36	73.8423768785984
GZMB	1.4494043165567	1.99442707918287	13.7039856675779	1.89765620905915e-37	2.16122643952912e-36	73.8325190239044
SEMA6A	1.53193141975516	3.15414413528007	13.7038334387798	1.90069993662591e-37	2.16328361276655e-36	73.8309242166586
AGAP3	0.683251426053997	2.36468030362438	13.7026392509548	1.92474640756409e-37	2.18922685081558e-36	73.8184137716375
TRIM9	1.09573063767648	1.29498659008731	13.6926869503547	2.13730711756929e-37	2.42941502141393e-36	73.7141747537827
PLA2G7	1.71098982764408	1.88436504311367	13.6908602412728	2.17878924681256e-37	2.4749573497581e-36	73.6950464021429
FKBP11	1.23156874422637	2.26980137973641	13.6905803821923	2.1852149521958e-37	2.48064466196668e-36	73.6921159819099
PTP4A2P2	1.16533384368795	1.35492187415157	13.689483802926	2.21057542932076e-37	2.50780529885695e-36	73.6806339435882
NARS2	-0.667994946614753	2.61122951103789	-13.6860686380175	2.2914517078993e-37	2.59787021773642e-36	73.6448776243416
XXbac-B135H6.18	-0.600163770599689	0.691735238056013	-13.6817377271129	2.39826745277342e-37	2.71720749250713e-36	73.5995403522704
SLC43A3	1.22777714116043	2.81807790395387	13.6803459119292	2.43363698365724e-37	2.75549493188445e-36	73.5849720258072
RASGRP4	0.575852840523362	0.835353906507413	13.6785352122052	2.48043044492545e-37	2.8066592257726e-36	73.5660203492919
SRR	-0.517414851235724	1.4782246815486	-13.6758851034874	2.55053739683123e-37	2.88411997227707e-36	73.5382853975503
CAMKK1	0.790420996832397	1.54018193694728	13.6697873758297	2.71943737148935e-37	3.07312243880911e-36	73.4744798834857
ATP5G3	-0.988272049299069	4.56437509637562	-13.6686100065631	2.75331042208352e-37	3.10939100767856e-36	73.4621618411749
CTB-171A8.1	-0.992447358302181	0.716768613097199	-13.6644349009745	2.87685288279602e-37	3.24681356339833e-36	73.418484980967
CYSTM1	-1.11913282445484	5.70507398023064	-13.6640740245169	2.88778716427572e-37	3.25705130360439e-36	73.4147100909043
GEMIN8P4	-0.467255604136035	0.676797473789127	-13.6633436551464	2.91004366905768e-37	3.28003761589081e-36	73.4070703414055
GRB10	1.36355837097079	3.95921458193245	13.6625911521229	2.93315342001439e-37	3.30395541808579e-36	73.3991992976606
ARL11	0.574051761744547	0.786085681416804	13.6622038102836	2.94512007914079e-37	3.31529872656402e-36	73.3951478625673
EIF4EBP1	1.67410886031152	4.83629635436573	13.6550847378258	3.17392850212496e-37	3.57056744363891e-36	73.3206961609634
WWOX	-0.630472444859817	2.0902817660626	-13.6524474816536	3.26311465357968e-37	3.66607791585101e-36	73.2931207965857
PPA2	-0.779182879413293	3.32997119275124	-13.6523949357557	3.26491677996723e-37	3.66607791585101e-36	73.292571401127
FBP1	-2.18698682001039	4.4782127645799	-13.6523890032829	3.26512030372956e-37	3.66607791585101e-36	73.2925093740222
ARMC7	-0.730538172637596	2.79884247693575	-13.6506249802987	3.32620232970369e-37	3.73226374376636e-36	73.2740662258301
BLCAP	-0.625153253167188	3.23944112685338	-13.6501288038858	3.34358744633542e-37	3.74936470409467e-36	73.2688788483321
SLC1A3	1.44390017200841	1.85254669637562	13.6368367779839	3.84456689451817e-37	4.30837938781838e-36	73.1299519189153
CLEC2D	1.12277597312529	1.46916147432784	13.6352236600764	3.91024479829171e-37	4.37917357871465e-36	73.1130966637133
MRPS6	-1.38421500602285	3.50498379736409	-13.6335948729991	3.97769491095039e-37	4.45186059111618e-36	73.0960787586539
ZNF793-AS1	-0.580152217993251	0.741332186326194	-13.6331712084934	3.99542856239958e-37	4.46884722507162e-36	73.0916524011566
PDCD5	0.80421549747902	4.18919367549423	13.6322328641627	4.03498650629323e-37	4.51020678408045e-36	73.0818490376004
SUCNR1	-1.85258274904777	2.10991133878089	-13.6206945618404	4.55451919409613e-37	5.08767441221652e-36	72.9613318261793
RAB42	2.53295916220145	2.79080496655684	13.6183115073339	4.66985539300814e-37	5.21318084167103e-36	72.9364476611576
CHFR	0.528843983404644	1.18766724739703	13.6181842749487	4.6760944291205e-37	5.21681447414707e-36	72.9351191492244
RASSF9	-0.88560747054154	0.908044591630972	-13.6116493331014	5.00796599295693e-37	5.58349881944344e-36	72.8668926722597
IDH2	-1.12442010742472	5.92680357660626	-13.608317374193	5.18610612463787e-37	5.77842621229568e-36	72.8321128771363
NDC80	0.758827767510149	1.021509403514	13.6066073063293	5.27997080226157e-37	5.87926430351189e-36	72.814264535949
MTCL1	1.17968224515264	1.75089576827018	13.6058643527275	5.3212767473353e-37	5.92148695715568e-36	72.8065105440503
FAM111B	0.781587739164847	0.962242782224053	13.6011461025453	5.59121649301859e-37	6.2179164587119e-36	72.7572727996902
TATDN3	-0.566639822975084	2.42450785008237	-13.6007455063773	5.61475415699546e-37	6.24012283360424e-36	72.7530927600046
REEP4	0.877444091022839	2.74554537495881	13.5992926716864	5.70094906039164e-37	6.33189272387336e-36	72.7379336384846
DAO	-1.82277720586594	1.12227751338715	-13.5989217891032	5.72316349990444e-37	6.35252979716377e-36	72.734063925616
ZNF271P	-0.498419206412257	2.7237653723229	-13.5935829998404	6.05265932727874e-37	6.71399685022125e-36	72.6783663310521
USP2	-1.88786210308497	2.51063299303624	-13.5913229633597	6.19777432109071e-37	6.87060815988001e-36	72.6547917304409
KCNE4	1.55357645744548	2.9387989738056	13.5894720419476	6.3191984360133e-37	7.00077484527152e-36	72.635486196548
TPI1	0.923277327121828	8.33497800657166	13.5838077016823	6.70571214800964e-37	7.42427230978496e-36	72.5764145539515
FOXO4	-0.745101973831777	2.86949914991763	-13.5831186716875	6.75430776079858e-37	7.47334229584055e-36	72.569229771806
ITM2C	-1.53110283590343	5.6585371383855	-13.5808056459604	6.92002021526474e-37	7.65185284018079e-36	72.545112382187
ARPC5	0.657235158878497	3.92455245799012	13.5734374226025	7.47538698678281e-37	8.26072789525519e-36	72.4683002386658
MNDA	1.48748123311786	2.82445661713344	13.5695702206179	7.78441715993849e-37	8.59678968983227e-36	72.4279944089984
PLA2G4A	-1.16715753779499	1.58376698615321	-13.5665850116308	8.03164340376451e-37	8.86421653943252e-36	72.3968853341435
APOBEC3F	0.681092705768428	1.72877341186161	13.565824183975	8.09589404341971e-37	8.92949019981472e-36	72.3889572807289
CXCL10	2.49860719838525	4.04785539192751	13.563742649845	8.27430511914886e-37	9.12051715592436e-36	72.3672682839123
SNHG15	1.15754306878764	2.46474046260297	13.5635849110994	8.2879837086868e-37	9.1298381345471e-36	72.365624763409
KDM4B	0.64754318901869	2.28597473723229	13.5595941046778	8.64164929520949e-37	9.51343280723251e-36	72.3240469304324
WDFY3-AS2	-0.928883894200419	1.71150941301483	-13.5555530009755	9.01509375048972e-37	9.91830515708378e-36	72.281951756153
PFKM	-1.05984744222222	3.30691629785832	-13.54959745457	9.59495559912116e-37	1.05496235084174e-35	72.2199265605246
NCS1	-1.19172796669899	2.42757480627842	-13.5494186299079	9.61292986460006e-37	1.05627429222463e-35	72.2180643821948
MYCBP	-0.650368190732089	2.61234026853377	-13.5470836825963	9.85072501059698e-37	1.08172345876417e-35	72.193750777849
KLHL3	-1.03217593272119	0.763317468187809	-13.546582045277	9.9025724891931e-37	1.08673428911534e-35	72.1885275649806
RP11-834C11.6	-0.713247857947041	0.555273195041186	-13.545953039887	9.96796863487824e-37	1.09322476584029e-35	72.1819783003717
TUSC2	-0.67461338165738	3.28094086188468	-13.5458219190681	9.9816550447111e-37	1.09403945762783e-35	72.1806130783332
PSME3	-0.645945759112151	3.99297671169687	-13.5450164260024	1.00661442622691e-36	1.10260860897862e-35	72.1722264886992
SEMA4A	-1.20117005208723	1.94145327561779	-13.5331280347306	1.13992704395955e-36	1.2478525098623e-35	72.0484786871432
TSPYL1	-1.10688221409658	5.23815467874794	-13.5303734115771	1.17324548360115e-36	1.28352174870558e-35	72.0198137809158
PILRA	1.174429686717	2.56244704755354	13.5269523822732	1.21597810276459e-36	1.32943897389184e-35	71.984218542759
ZNF582	-0.495440741342369	0.79114281162603	-13.5267931552824	1.21800436654537e-36	1.33082202099663e-35	71.9825619302773
TTC31	0.653137335128189	2.69850585621252	13.5147500712612	1.38142272569255e-36	1.50843423426341e-35	71.8572949329792
NADSYN1	0.744934063439769	2.21869057462932	13.5143269041594	1.38754597876116e-36	1.51417470666058e-35	71.8528944211404
RP11-420L9.5	0.856567551656277	1.94224605799012	13.5104864778487	1.44436817768084e-36	1.57519928148574e-35	71.8129612424526
LPAR5	1.06727816345275	1.51488169153213	13.5098782646183	1.45357741557033e-36	1.58425438771823e-35	71.8066375339041
C10orf54	1.07039034675254	3.92273837992422	13.5064849630515	1.50604097797898e-36	1.64041173688651e-35	71.7713595442417
TRBV28	1.89323007117316	2.54688278510708	13.4998295322368	1.61448065374154e-36	1.7574315559595e-35	71.7021811346281
NR2C2AP	0.749235707175484	3.09982078369028	13.4950862188508	1.6964799001914e-36	1.84554210424058e-35	71.652889016657
RP11-532F12.5	-1.28948755353064	2.17166646128501	-13.4940679013699	1.71461780439469e-36	1.86411370997686e-35	71.6423079630628
FJX1	1.13304077940031	2.61391689588138	13.4899650923746	1.78967379555348e-36	1.94450449309297e-35	71.5996811762429
SGMS1	-0.786414098935623	2.81508582372323	-13.4879874255111	1.82701317565835e-36	1.98384126315896e-35	71.5791363877395
PLEKHG3	-0.90100051858775	2.21982330065898	-13.4853560089083	1.87790168628082e-36	2.03783223336817e-35	71.5518027058311
LIG1	0.744877985502048	2.26969329720428	13.4825968890217	1.93277688886038e-36	2.09607975006559e-35	71.5231456030857
FMNL3	0.997109388255451	2.86231019983526	13.4792873674914	2.00070996052524e-36	2.16840741040931e-35	71.4887760259813
WWC3	0.747425646115236	3.49113159074794	13.4685048210971	2.23897384616993e-36	2.42513883387502e-35	71.3768302402253
PLGRKT	-0.842538108668542	3.27153941144316	-13.4682095603997	2.24588133739436e-36	2.43111439878193e-35	71.3737654862171
LZTFL1	-0.64340961058152	2.11178418484349	-13.4657602090722	2.30400746558287e-36	2.49249124463612e-35	71.3483430507013
PLA2G16	1.03247456962616	5.19573216639209	13.455648743414	2.56025804250679e-36	2.76799202839231e-35	71.2434200552465
RNU1-106P	0.993418470015577	0.983769872421746	13.4539789407308	2.6052256740553e-36	2.81486744337669e-35	71.2260972218105
COQ3	-0.802885543665631	2.15435267215815	-13.4513541974214	2.67750536203928e-36	2.89117657437744e-35	71.1988700136558
RP11-502I4.3	-0.500029893535827	0.698958616474465	-13.4504789023103	2.70205052657896e-36	2.91587946331194e-35	71.1897909679027
PGD	-0.868626466770514	4.40837171169687	-13.4498983501668	2.71845397548495e-36	2.93177127695422e-35	71.1837693358423
RP11-522I20.3	-0.629328608369681	1.59244076952224	-13.4498116181758	2.72091308282234e-36	2.93205091202286e-35	71.1828697420123
AC078883.3	0.836477050653946	0.934869248517298	13.4497709245829	2.72206762968374e-36	2.93205091202286e-35	71.1824476646353
SNHG1	1.19730408556594	2.8774800461285	13.4494311767669	2.73172592301794e-36	2.94064240062806e-35	71.1789237986163
DAZAP1	0.533105413357811	3.09278602334596	13.446826949788	2.80690110944024e-36	3.0197073966298e-35	71.15191434376
HLA-J	1.58801538658878	2.46644674827018	13.4463041721213	2.82223849652203e-36	3.03434030726926e-35	71.1464927537001
GRHL1	-0.525658702599689	0.514033202108731	-13.4454387427958	2.84781240562762e-36	3.05995430087167e-35	71.1375178639945
FBLN5	-2.06335781742472	3.44896428813839	-13.4430272158581	2.92029875900744e-36	3.13591295485062e-35	71.1125108997928
LCP1	1.74322253940809	4.57428161861615	13.4419363804156	2.95368833186344e-36	3.16982071317598e-35	71.1011999921019
PLCB2	1.22548320955607	1.86033677800659	13.4392828629364	3.03650664862515e-36	3.25669995283834e-35	71.0736876599782
CTA-313A17.2	0.984431542930943	1.06663011192751	13.4384080202249	3.06431505877486e-36	3.28450986250779e-35	71.064617717196
CAPN5	-1.00637017600727	2.52452992191104	-13.4370117246324	3.10922529527932e-36	3.3306051845633e-35	71.0501422679188
OGFOD1	-0.501416931372253	2.66841780812191	-13.4336501795879	3.22005322116435e-36	3.44721190522935e-35	71.0152963467149
COL6A2	1.85934641026998	5.90281154579901	13.4330885189785	3.23895074964601e-36	3.46532050216105e-35	71.0094746093266
LRP10	-0.777220368068543	4.7301599324547	-13.4293876503254	3.36626199419751e-36	3.59932673899455e-35	70.9711175806745
CYGB	1.59456250898753	3.61573869291598	13.4288259499312	3.38601563629765e-36	3.61823504607308e-35	70.9652964326494
RASSF8-AS1	-0.774565677564905	1.60544899769357	-13.4268526301709	3.45633240766517e-36	3.69111809106918e-35	70.9448470996655
CYP26B1	-1.15698049252926	1.31175923037562	-13.4204656792471	3.69405059337986e-36	3.942575853081e-35	70.8786708877341
ATP1B3	-0.679387376875214	4.96445678836738	-13.4200569803592	3.70980499095893e-36	3.95697442659817e-35	70.8744368753906
CSF2RA	0.579570705153166	0.949520663756178	13.4199331946204	3.71458983828615e-36	3.95966216786089e-35	70.873154501698
TLCD1	-1.19419335933022	1.76528354497529	-13.418854911839	3.75653095394684e-36	4.00193017287621e-35	70.8619841692322
CDC37L1-AS1	-0.613076255236242	0.99356154645799	-13.414487337291	3.93129340064932e-36	4.18555854020411e-35	70.8167438242426
ZMYND15	0.808522671588783	1.3344123291598	13.4131374372365	3.98692890248451e-36	4.24220882977688e-35	70.8027628658926
VPRBP	-0.678698869444451	2.39720384349259	-13.4123004523425	4.02181805562078e-36	4.27672890805125e-35	70.7940945701917
GNA15	1.01452589846321	1.70372431067381	13.4098226135248	4.12689817276859e-36	4.38580145023346e-35	70.7684343726126
FDXR	1.04006301080996	2.87360616260297	13.4088178218693	4.17028471480486e-36	4.42921733804487e-35	70.7580296064244
UNC13D	0.963464290297194	1.35406248136079	13.4078686760211	4.21168572975634e-36	4.46879847832938e-35	70.7482014499067
KLHL6	0.875183260981048	1.0413313923888	13.4078463521282	4.2126643932541e-36	4.46879847832938e-35	70.7479702963965
MRPS14	-0.524995670872281	3.31799770840198	-13.4022604258254	4.46480609669901e-36	4.73339843435367e-35	70.6901372072796
DIRAS2	1.80818530134454	2.45137757316474	13.4000686368452	4.56779828700569e-36	4.83686013450183e-35	70.6674484127253
RP11-589P10.5	1.1402534610488	2.93573746342669	13.4000658551814	4.56793048968226e-36	4.83686013450183e-35	70.6674196189916
MMP11	1.19224596398029	1.87391550166227	13.39960782209	4.58975125652024e-36	4.85702369651857e-35	70.6626784423089
BNIP3	1.37253967196261	5.40888880724876	13.399276631135	4.60559390101038e-36	4.87084044630752e-35	70.6592502845769
H1F0	-1.4885775121755	5.57545191103789	-13.3984177703354	4.64693209666414e-36	4.91158808427343e-35	70.650360430749
DNM3	-0.561950811146419	0.74103596107084	-13.3978923061512	4.67240546752368e-36	4.9355282406797e-35	70.6449216349204
ARHGEF6	0.962465985290752	2.93708706655684	13.3953948681605	4.79539052874379e-36	5.0623802671195e-35	70.619073590171
ZDHHC15	-0.600304889499533	0.608223683052718	-13.3953232557773	4.79896420192731e-36	5.06309548449566e-35	70.6183324532411
WDR72	-1.89597955537467	2.83180484154695	-13.3869670615028	5.23471005158576e-36	5.51949343316177e-35	70.5318666282601
SLC43A1	-1.01054985290239	1.50074359439868	-13.3863775328323	5.26689997530966e-36	5.55008712286699e-35	70.5257675822323
PSAT1	-2.53136717588785	2.50704084003295	-13.3828031471459	5.4663373500165e-36	5.75404518960844e-35	70.4887914395204
NEDD4L	-1.20674629005307	2.71618416455848	-13.3827908883988	5.4670341264956e-36	5.75404518960844e-35	70.4886646350452
SLC16A10	-0.834150000213085	0.702168492143328	-13.3816443875207	5.53259284413738e-36	5.8195420036829e-35	70.4768055100954
CD74	1.56391094479574	9.97888164238386	13.379475997954	5.65873346460242e-36	5.9486457262886e-35	70.4543777317801
SLAMF8	1.66933820445872	2.41434578406919	13.3791464693978	5.67815212238344e-36	5.9654720795377e-35	70.4509695722741
NTN4	-1.80607290163393	4.74358150857166	-13.378609032265	5.70996505876089e-36	5.99529184127675e-35	70.445411209886
AXL	1.42841474110073	4.28325696886326	13.3762885628326	5.84937323722607e-36	6.13797976789833e-35	70.4214135021982
TMEM44	1.18309453860332	2.30296995584844	13.3733061759108	6.03353798584021e-36	6.32743317747202e-35	70.3905737437436
IKZF1	1.13188280017445	1.63423141252059	13.3693241235017	6.28846762923974e-36	6.59082680421878e-35	70.3494026607014
COMMD8	-0.897194932372796	3.44644260790774	-13.3670820499279	6.43669672444372e-36	6.74214093090025e-35	70.3262244426929
RPL36A	0.999446103660429	3.93011545140033	13.3633664470452	6.6900464129483e-36	7.00331684977019e-35	70.2878177713426
AC108463.1	0.785986308447559	1.04328921642504	13.3619817425943	6.78698293381141e-36	7.1005407330276e-35	70.2735061367129
ASS1	-2.01897616951714	5.46395154217463	-13.3604660815822	6.89469163168544e-36	7.20891142973235e-35	70.2578419264688
YEATS2	0.83443912917964	2.62453289868204	13.3584235716871	7.04253838118956e-36	7.35909479856282e-35	70.236734318388
NR1H3	0.856102934726552	3.08757533794893	13.353828963764	7.38676223213348e-36	7.71418024744071e-35	70.1892593820185
GPRC5B	-1.29162566794392	3.43903723953871	-13.3495337663497	7.72369312971284e-36	8.06123004738149e-35	70.1448862485637
TRMT1	0.900966941379773	3.10233597677924	13.3484135382573	7.81405695751183e-36	8.15067683360512e-35	70.1333145983813
IL12RB1	0.966738500703088	1.19442008948105	13.3456837166791	8.03869389070387e-36	8.37999085255129e-35	70.1051185098858
ABCA1	1.24362703541536	3.2492338601318	13.3455250949812	8.05194285276426e-36	8.38880005673568e-35	70.1034802171452
TRAF2	0.775611510815159	2.62008506062603	13.3419384474904	8.35739488279215e-36	8.70184498755047e-35	70.0664390821893
CCR5	1.6649430539081	2.2041231314168	13.3409347333166	8.44492322127201e-36	8.78774689013555e-35	70.0560741898705
RPL10	0.958274057113178	7.9209783937397	13.3407317545879	8.46273456275774e-36	8.80104257145335e-35	70.053978174209
CD84	1.44057627298832	1.80832330669357	13.3393987221828	8.58064134776447e-36	8.91835743410336e-35	70.0402133386742
GALM	-1.02355414543095	4.28421254036244	-13.339075086263	8.60951295804273e-36	8.94304845707089e-35	70.0368716015337
STXBP4	-0.508532652520768	1.12823422059308	-13.3379173917107	8.71358553745795e-36	9.04577805022802e-35	70.0249180663116
CAPN12	1.65954391143925	2.05766566024712	13.3346568944175	9.01347590951634e-36	9.3515481216715e-35	69.9912555278787
OR51E1	1.1586729906934	1.47487881044481	13.33427096954	9.04964574106771e-36	9.38350574408931e-35	69.9872713997106
GPR4	1.58968432218068	3.85253892948929	13.3263344315487	9.82638479759936e-36	1.01828606420647e-34	69.9053518756475
MS4A4A	1.55945790308061	2.98683569949094	13.3230445728239	1.01675092826942e-35	1.05301183222784e-34	69.8714023741445
NMNAT1	-0.587918525342681	1.81230631202636	-13.3211655833595	1.03676073500085e-35	1.07309953636974e-34	69.8520143145967
RNF130	0.503768093136446	3.28291318996705	13.3196781398709	1.05287864866481e-35	1.0891375465064e-34	69.8366674237484
CD300C	1.02892725899351	1.39432596337727	13.3141205050308	1.11534079531721e-35	1.15306846740009e-34	69.7793341188319
RPS6KB2	0.595325236282447	2.55764777397035	13.3123649803038	1.13582800023885e-35	1.17355467495128e-34	69.7612266173994
RNASE6	1.53467635471962	3.97495633673806	13.3083169192886	1.18450941659491e-35	1.22313016071543e-34	69.7194775574243
SIRPB2	0.796725110317755	1.05049572912685	13.3081365462644	1.18672627420126e-35	1.22469591060132e-34	69.7176174698482
LINC00936	-0.439345158139669	0.587004463887974	-13.3050766433984	1.22496971371897e-35	1.26341714072183e-34	69.686064486207
WT1	-1.51308923238043	0.867619515062603	-13.3049263678781	1.22687920113721e-35	1.26464045956844e-34	69.6845149837031
ABCD1	0.799321129267182	2.76380221570511	13.3034235641988	1.24613852846308e-35	1.28373563668778e-34	69.6690199871785
PRAM1	0.810750660747921	0.999843701861615	13.299277489856	1.30084866389304e-35	1.33930720507527e-34	69.6262759342666
DTL	0.813121868257528	1.05081754240527	13.2985212915989	1.31108212991994e-35	1.34904872249914e-34	69.6184806790379
FAM110A	0.800978708878503	2.25697345222405	13.2953784317301	1.35448003700795e-35	1.39288352982194e-34	69.5860851768796
MRPL35	-0.564209416692631	3.4564354431631	-13.291256130319	1.41357880601839e-35	1.45280333255812e-34	69.5436003107075
HSD17B4	-0.766539444807897	3.95132931466227	-13.2902541676776	1.4283270926441e-35	1.46709836860189e-34	69.5332750734375
CLPX	-0.593959231022853	3.08407310378913	-13.2886173839	1.45274996732087e-35	1.4913079817207e-34	69.5164089168994
DAZAP2	-0.637144797248189	5.8530395568369	-13.2877072746842	1.46650943197995e-35	1.50454917194093e-34	69.5070312360069
SLC25A30	-1.01317603637591	3.00709302701812	-13.2861290411857	1.49067834455006e-35	1.52844802459966e-34	69.490770101594
RASSF5	1.166248433446	2.23472887490939	13.2848745032235	1.51017292154317e-35	1.54752889885215e-34	69.4778448818794
TBX21	0.721311173453243	0.857923272327842	13.2841761498516	1.5211346179096e-35	1.55784858759787e-34	69.4706501964746
TOP2A	1.32161530784787	1.84225540461285	13.2768489749389	1.64103400184149e-35	1.67965787003472e-34	69.395175571472
NDUFB3	-0.714444044626176	4.83335867874794	-13.2739549264001	1.69094415035989e-35	1.72972999628974e-34	69.3653713185094
PRSS8	-1.93941077712169	3.61273958546458	-13.2735605613034	1.6978613267685e-35	1.7357901587466e-34	69.3613102408685
FGF14-AS2	-1.01329296937695	1.92496385304778	-13.2730135291623	1.70750297514724e-35	1.74462694398153e-34	69.3556771444081
PPARA	-0.870027571329181	2.41052077298188	-13.2723214643853	1.71977905799971e-35	1.75614354509059e-34	69.3485507487621
MMACHC	-0.544247688286608	1.416515507743	-13.2683688925662	1.79159490976605e-35	1.82840993651664e-34	69.3078538692986
WBP1LP2	0.43015550245327	0.804720427512356	13.2662258409759	1.83177375758542e-35	1.86832373571227e-34	69.2857911505953
SLC2A3	1.79821282093823	3.96677388056507	13.2648893542803	1.85728387799906e-35	1.89323829476266e-34	69.2720330123734
HAPLN3	1.21798194643042	1.69169704135091	13.2626307408343	1.90120188169572e-35	1.93687711514013e-34	69.248783999814
LRRC43	-0.707194932905505	0.529465914892916	-13.2611724814717	1.93010522902864e-35	1.96517761292246e-34	69.2337745821613
RAB24	1.17817685938733	2.71619365667216	13.2574609543908	2.0056591899977e-35	2.04091583000814e-34	69.1955770732027
AC009237.11	-0.835077544825027	0.775711644019769	-13.2563166136882	2.02954287934868e-35	2.06401795327363e-34	69.1838011786319
SH2B3	1.15355698329955	3.94091904408402	13.2516066550257	2.13086423971082e-35	2.16580050224561e-34	69.1353390181165
FBXO17	1.34984761034786	4.34415323772652	13.2485809127872	2.19859651659163e-35	2.23334481714438e-34	69.1042112713933
PANK1	-1.2922993570405	1.91488712751236	-13.2424026009915	2.3436321971138e-35	2.3792902479642e-34	69.0406632078053
NUDT1	0.827922498519232	2.24894271886491	13.2416191581108	2.3626915718205e-35	2.39724747873279e-34	69.0326061435531
RQCD1	0.493740990784006	2.97345985172982	13.2408422852531	2.38174355325355e-35	2.41517638039319e-34	69.0246169064801
SCO1	-0.567229150301143	2.06869266260297	-13.2391505751524	2.42376200528903e-35	2.45635984791089e-34	69.0072205240682
BLNK	-1.10511265262339	2.34261379859143	-13.2355917128069	2.5145823224674e-35	2.54692515419322e-34	68.9706276411872
ATF4	0.891961878556588	6.49649860461285	13.2354666241365	2.51783545141102e-35	2.54874344884583e-34	68.9693415551419
HLA-DQA1	1.92878775273104	4.75749610724876	13.2319252595357	2.61169398369799e-35	2.64222420272039e-34	68.9329341730764
FRY	-0.938671740947459	1.7621427965832	-13.2277708038516	2.72625246390753e-35	2.75652663817417e-34	68.8902307058596
CAMK1D	0.843065230293352	2.01485663410214	13.2252788446253	2.79735517835113e-35	2.8267840016147e-34	68.8646195239911
C11orf63	-0.688430707306623	1.25091877556837	-13.2227057258976	2.87271220819482e-35	2.90125677779675e-34	68.8381770234478
TRIM8	-0.658075821131884	5.31121573476112	-13.22058897957	2.93621708961829e-35	2.96368055200387e-34	68.8164265402754
RP11-554I8.2	1.18221375536968	1.25055755772652	13.2172867425643	3.03809147114726e-35	3.06473832074994e-34	68.7824984756808
AP000783.1	-0.512423835735204	0.550904712586491	-13.2147990679669	3.11715472188805e-35	3.14268159446637e-34	68.7569425406597
ATP8B1	-1.11339644958624	2.37236109856507	-13.2053680326166	3.43595370104118e-35	3.46209467444391e-34	68.6600815025754
RP11-547D24.1	0.593503432247403	0.545524888556837	13.2052466233508	3.44026262800451e-35	3.46443958886952e-34	68.65883482373
HK3	0.991494459364224	1.23066471980231	13.1936762795074	3.87659616308969e-35	3.90159206235659e-34	68.5400550670278
C2orf40	-1.67738323020509	1.54999607026359	-13.1931884346439	3.89615806591913e-35	3.91902389576514e-34	68.5350481789205
SEPT1	1.03654713382139	1.8211060476112	13.1921653976625	3.93750028057707e-35	3.95833121938174e-34	68.5245487981074
LRRK1	0.842590983162511	1.46072676533773	13.1914003803025	3.96870086209364e-35	3.9874039351219e-34	68.5166977558008
THEM4	-0.606461590965735	2.38512471169687	-13.1898606092336	4.03224765591496e-35	4.04892323496297e-34	68.5008965171414
RP11-314C16.1	-0.467898942359295	0.697740581976936	-13.1829562015603	4.32988642737214e-35	4.34529704496669e-34	68.4300555889283
NAP1L3	-0.935718108300105	1.03443568037891	-13.1820325151266	4.37133031752472e-35	4.38437157836874e-34	68.4205798996868
PRKD1	-0.964540753561789	2.36563924118616	-13.1815384684125	4.39365909762965e-35	4.40424015738311e-34	68.415511845013
C6orf223	2.24251434895119	3.09469151960461	13.1784870521335	4.53410958840341e-35	4.54242428793515e-34	68.3842119921294
MATK	0.816125883575051	1.07395781588138	13.1783692986707	4.53961824421351e-35	4.54533826720163e-34	68.3830042185573
DLX5	0.975964663051583	1.03865482990774	13.1749235632377	4.70379931285826e-35	4.7070303141035e-34	68.3476646582887
RP11-680A11.5	0.82334517241303	1.08523847527183	13.1713341782515	4.88111608947823e-35	4.88167456958e-34	68.3108572852092
RALGDS	0.895813031744542	3.03457055996705	13.1682108967381	5.04081447248387e-35	5.0380396326027e-34	68.278834109494
RNU2-27P	-0.842699431604362	1.29865008467875	-13.1681644744259	5.04322695175308e-35	5.0380396326027e-34	68.27835817084
S1PR4	0.980462477712876	1.59252626359143	13.1674425779391	5.08089086263989e-35	5.07276607999261e-34	68.2709571420584
CTC-526N19.1	-0.669080293810489	0.751140921598023	-13.1654127037197	5.18830470635269e-35	5.17705153404439e-34	68.250147670254
DTX3L	0.821108819314636	3.843999723229	13.1653269049577	5.19289436113919e-35	5.17867536916345e-34	68.2492681344066
MISP	-1.66632220512638	1.12300443141021	-13.1641310901358	5.25728491381241e-35	5.23990050531748e-34	68.2370099909919
PDXK	-0.968115709683281	3.48668820757825	-13.1636300917726	5.2844977687289e-35	5.26402222181873e-34	68.2318745055219
TIMM10B	-0.361746905752857	1.73204306210873	-13.1580651824326	5.5963670727323e-35	5.57150849461879e-34	68.1748386953239
NARS	-0.692422532217039	5.23429811202636	-13.1574700791698	5.63078424258333e-35	5.6025822497918e-34	68.1687401635662
CHTF8	-0.803589429750787	4.60146966721582	-13.1564271574903	5.69160973434635e-35	5.65988176199334e-34	68.158052824035
SMIM14	-0.760750450778818	3.73778800164745	-13.1527298493566	5.91256509347947e-35	5.87626281774918e-34	68.1201684599644
SLC16A1-AS1	0.547524053331983	0.571879420566722	13.1525146425434	5.92568604217079e-35	5.88595701075169e-34	68.1179635319757
MARCH5	-0.611285002362416	3.12692811532125	-13.152297085918	5.93897973342042e-35	5.8958116808436e-34	68.1157345491155
KCNJ16	-1.79156634369471	4.7966252661285	-13.1515098612179	5.98733138942592e-35	5.94043855561543e-34	68.1076691866588
TNFAIP3	1.21946255492731	3.70737870494234	13.1485569700364	6.17221849242866e-35	6.12040406606e-34	68.0774182918355
PAWR	-0.70752229523884	2.33570484135091	-13.1467167053495	6.29030634616453e-35	6.23396459998006e-34	68.0585676135115
RP11-356I2.4	0.543159393234423	0.655414486985173	13.1428312912238	6.54707140300326e-35	6.48475366953558e-34	68.0187723570112
ELAC1	-0.376622595887853	1.41599442454695	-13.1422731602755	6.58480269693305e-35	6.51843265842489e-34	68.0130563969366
THOC6	0.907331854865001	3.7275055785832	13.140681621878	6.69358882832153e-35	6.62237237672422e-34	67.9967577930776
RP11-274H2.5	1.15556615397612	1.42336782097199	13.1385001013592	6.84561584293106e-35	6.7689511406177e-34	67.9744190966102
ARID5A	1.16419757110072	3.08656497100494	13.1382449770221	6.86361820002469e-35	6.78291539699444e-34	67.9718067670686
PTTG1	1.26171754181204	1.81435148484349	13.1376443820636	6.90618439396833e-35	6.82112517374883e-34	67.9656571245814
SEMA3G	-1.70915443210322	2.62978514035585	-13.1334507385683	7.21081958790097e-35	7.11798690207142e-34	67.9227217260522
CYB5D2	-0.740133468250268	3.822253907743	-13.1330908297569	7.23757945664003e-35	7.14037043233527e-34	67.9190372606796
MYO10	-1.13498812361891	2.44964944497529	-13.1326996988719	7.2667729010907e-35	7.16512824911831e-34	67.915033231967
LAMP1	-0.677264980685364	5.66550324711697	-13.1325751461312	7.27609393448644e-35	7.17027475550687e-34	67.9137581925699
VEGFB	0.833335724999994	6.26655152883031	13.1307622746756	7.41311778889766e-35	7.30119015129628e-34	67.8952006932771
GTF3A	0.819615636734157	4.87897942009885	13.1279663406717	7.62950019434353e-35	7.51007445931946e-34	67.8665828548419
CDKN1C	-1.50798211535826	3.21613282652389	-13.1228378488873	8.0428843125666e-35	7.91253255781032e-34	67.8140989174652
SIPA1	0.938666729646932	3.51911667298188	13.1208022729433	8.21308019805624e-35	8.07542564805508e-34	67.7932704234846
TCIRG1	1.19514694051459	3.49973700161285	13.1133537927121	8.86699940855486e-35	8.71348418551749e-34	67.7170712009441
LIMD2	1.27275937568276	2.21397923311367	13.1093224862164	9.24228297840744e-35	9.07716803531005e-34	67.6758403342804
CTSZ	1.12480479277224	7.07032699533443	13.1008434253134	1.00840327030568e-34	9.89801669809596e-34	67.5891424477827
RP1-313I6.12	-0.690293014680686	1.24752706079077	-13.1007917822743	1.00893866582811e-34	9.89801669809596e-34	67.5886144969686
SLC22A13	-1.2589610318243	0.675396112444811	-13.0983735841667	1.03432825020897e-34	1.01414057600411e-33	67.5638943733196
RDH11	-0.962635307471217	4.10096420539868	-13.0885457581992	1.14423071382782e-34	1.12126913335975e-33	67.4634553342774
GZMM	1.0742010034486	1.53625140649094	13.0846530218082	1.1909111434644e-34	1.1663590257728e-33	67.423683776039
BATF	1.44395642996262	1.77035289472817	13.0837760727712	1.2016862602743e-34	1.17625303483288e-33	67.4147250219604
RP11-356J5.12	1.09221095642835	1.45694724911038	13.0814712269106	1.23047119211073e-34	1.20375474988695e-33	67.3911807346773
CRLF3	0.689038496157836	2.27559479489292	13.0744965557894	1.3218271330993e-34	1.2924039116802e-33	67.3199477690188
MICAL1	1.07104191895379	2.61830427347611	13.0728430861209	1.34445692721912e-34	1.3137951929371e-33	67.3030638537247
SLC35G2	0.829815612528553	1.70711076408567	13.0719454215665	1.35690375395229e-34	1.32521739813374e-33	67.2938981200082
RP11-64B16.2	1.58369489073208	2.57454611630972	13.0532439662976	1.6439676086068e-34	1.60468128049492e-33	67.1030245841736
TAGAP	1.09448533561267	1.73504313492586	13.0504838761134	1.6911736515635e-34	1.64983804557104e-33	67.0748671490482
APOBR	1.07880641570353	1.90180364777595	13.050381244441	1.69295476276979e-34	1.65065449875858e-33	67.0738202026428
CDH1	-1.72064473016632	4.10191533140362	-13.0492052217703	1.71349776313481e-34	1.66975294844609e-33	67.0618239176054
SLC43A2	-1.08609902126688	3.24822580214168	-13.0453194200545	1.78315730487523e-34	1.7366660726367e-33	67.0221902419848
TSPAN4	1.02587781718068	3.93287510362438	13.0410677432278	1.86261032055881e-34	1.81303750690474e-33	66.9788323887112
TRPM4	-0.798976651858777	2.27701398962109	-13.0388194950365	1.90603943849446e-34	1.85427832296941e-33	66.9559083631417
MOCS2	-0.640357299584637	3.36430935914333	-13.0315063146166	2.05440362065523e-34	1.99750189634565e-33	66.8813556803296
PPM1B	-0.578306128400834	2.73548417627677	-13.0295309060063	2.09641556170882e-34	2.03721716785956e-33	66.8612218323205
PLEKHB2	-1.03854643000057	4.76710764304283	-13.0286482650126	2.1154625994224e-34	2.05458428683902e-33	66.8522262950269
RP11-284F21.10	1.19606889821677	1.5386599595799	13.0270377713267	2.15066159049857e-34	2.08761054553559e-33	66.8358136479334
LYAR	0.609951197502592	2.43740179060956	13.0257316742252	2.17963551780753e-34	2.11456093908497e-33	66.8225039659368
ZDHHC18	0.57135427030114	2.54325265156507	13.0188518154491	2.33879505605087e-34	2.26771021463568e-33	66.7524077107535
UNC5B	1.50790827931853	3.78068962833278	13.01829091333	2.35227021836311e-34	2.27951152757338e-33	66.7466938136041
MPV17	0.614445756534708	3.45070865111203	13.0172190731897	2.37823560648605e-34	2.30339694584981e-33	66.7357753885413
GRIP1	-0.623239642160437	0.639537362421746	-13.014245230435	2.45178131525462e-34	2.37331345256264e-33	66.7054846461023
PLEKHO2	0.980680476713386	4.10825464744646	13.0140182947889	2.45748576678435e-34	2.37751888073736e-33	66.7031733024915
CXorf36	1.46569313880062	3.13443626062603	13.0090975780553	2.58447987240944e-34	2.49899762884191e-33	66.6530613071063
PYCARD	1.45759887457341	2.97421552970675	13.0080699281775	2.61181538533949e-34	2.52403297769513e-33	66.6425971926447
PNCK	3.20597536458411	3.0304616434514	13.0060185939343	2.66724487438926e-34	2.57617540851232e-33	66.6217107381316
MCM7	0.848039650119415	3.94659235881384	13.0032378056733	2.74425995387554e-34	2.64909732267544e-33	66.5934000340637
GZF1	-0.536676698286608	2.14369190609555	-13.0004715597153	2.82306907657754e-34	2.72366962454352e-33	66.565240774316
HLA-DMA	1.3112755798027	5.50578776441516	12.9982902077486	2.88680084548577e-34	2.78362120136692e-33	66.5430378840695
FABP5	1.25477708735462	2.22915592339374	12.9941688133782	3.01115053556617e-34	2.90192578074795e-33	66.5010940187233
JAG2	1.26690286000519	2.79646090724876	12.9887946458318	3.18134413114565e-34	3.06425664466602e-33	66.4464118419974
NMI	0.835247302123566	2.92114733426689	12.984204797306	3.33426148561962e-34	3.20977749403095e-33	66.3997202415633
SIGLEC1	1.29227702710065	1.70060131397529	12.9781960188711	3.54556770701682e-34	3.4113161614787e-33	66.3386082658954
AC114803.3	1.45566006248624	1.34078248650741	12.9774370872969	3.57318790257734e-34	3.43599950015715e-33	66.3308907295527
BIRC3	1.85865997604268	4.0655122700313	12.9747294407959	3.67348606485499e-34	3.53050485903215e-33	66.303358892523
FAM124A	-0.801488395717031	0.98140980830313	-12.9726406811985	3.75277039390342e-34	3.60472153990218e-33	66.2821222313659
PSMB10	1.15283155377466	3.99231463294893	12.969546139781	3.87337459025343e-34	3.71852468900662e-33	66.2506632291023
LYRM2	-0.53510947034325	2.17196591664086	-12.9670800119124	3.97224478545935e-34	3.81134925024151e-33	66.2255957015298
NGFRAP1	-1.01286621378505	6.27623169686985	-12.966422640275	3.99902124364322e-34	3.83493633468847e-33	66.2189141512578
NT5DC3	1.38778897703471	2.21658040555354	12.963783564315	4.1083390386069e-34	3.93760872110339e-33	66.1920924151139
CADM1	-1.22354582080997	2.23575030098847	-12.9626637392015	4.15561979774343e-34	3.98074220844661e-33	66.1807122249967
MFHAS1	-1.02292858563032	2.33044006533773	-12.9622374645591	4.1737598237073e-34	3.99592931205098e-33	66.176380367776
RP11-186B7.4	0.44565591503868	0.587314158550247	12.9613210407603	4.21302546033868e-34	4.03131423632408e-33	66.1670678257875
FAM45A	-0.458739739828663	1.70739465799012	-12.9591861195448	4.30593206754798e-34	4.1179597595664e-33	66.1453745689926
ISOC1	-0.858661234522699	3.71310392942834	-12.9585663323842	4.33328382917442e-34	4.14185171687409e-33	66.1390771975474
TMEM56	-0.928865885421601	1.46976936899506	-12.9552673653489	4.48180796944283e-34	4.28147360228413e-33	66.1055607892892
P2RY2	-0.556983389367602	0.53157667476112	-12.9535889850533	4.55930563076588e-34	4.35312840180498e-33	66.0885108611263
BTN3A3	1.13702510910068	3.19399843589127	12.9524730963195	4.61156784090997e-34	4.40062385342729e-33	66.0771757311919
IP6K1	-0.607546456308417	3.44463123723229	-12.9508071845273	4.69070225715287e-34	4.47369650079359e-33	66.060254531415
SLC30A9	-0.887920981267217	3.68156194828171	-12.9498218880103	4.73814086012721e-34	4.5164764731049e-33	66.0502471402558
SCARF1	1.1322573442042	2.70422128216474	12.9486764119459	4.79389240820506e-34	4.56712954115754e-33	66.0386133917592
ZNF205	0.81755058048806	2.92160235453048	12.9470505294605	4.87414926370676e-34	4.64106086209813e-33	66.0221015154038
DCDC2	-1.81252961346107	2.85193985360791	-12.9451526535361	4.96952613296363e-34	4.72930080873545e-33	66.0028288605085
C16orf13	1.30254153034786	4.94298592257002	12.9449021330297	4.98225399057746e-34	4.73883374664174e-33	66.0002849809148
WDFY2	-0.525236468884737	1.12891608958814	-12.9447766915552	4.9886393175511e-34	4.74232694667909e-33	65.99901121143
PLCD1	-0.683741816812049	2.00270936276771	-12.9430939916881	5.07508550107782e-34	4.8218828657523e-33	65.9819252615196
MARCKS	1.0575990136812	5.36009245963756	12.9426824570758	5.0964535036955e-34	4.83955459813171e-33	65.9777467761417
DAAM1	-0.667650682979389	1.4294805170313	-12.9406427313601	5.20369133898548e-34	4.93870423388405e-33	65.9570376899852
HEATR5A	-0.534415271137075	1.36934471647446	-12.9395395830755	5.26262213399339e-34	4.99192404484387e-33	65.9458383325359
GEMIN7	0.676816983618896	2.91006190939044	12.93874451025	5.30550700939173e-34	5.02987383612724e-33	65.9377669481849
CTNNBIP1	-0.612135042367608	2.859668723229	-12.9382765943634	5.33090807578904e-34	5.05121598812704e-33	65.9330169125439
DOCK2	1.20081929694288	1.68571203001647	12.9337653707444	5.58209975709848e-34	5.28636337776791e-33	65.8872263529698
PCK2	-1.43342603085471	3.56731174887974	-12.9306882871236	5.76016349710459e-34	5.45203997056754e-33	65.855998042008
CHCHD7	-0.589149962097614	2.1178557907743	-12.9301343534027	5.79281391451899e-34	5.47997688601846e-33	65.8503767992422
FMO4	-1.05783308351047	2.63294846556343	-12.9242125185001	6.15359101890777e-34	5.8181221304784e-33	65.7902913947933
PHLDA3	1.38357692908099	3.89168015914333	12.9176180387116	6.58173224060684e-34	6.21955908271831e-33	65.7233994823764
IL15RA	1.02552136790758	2.47130096276771	12.9088700495883	7.1957879050585e-34	6.79615149412386e-33	65.6346931758553
ACO1	-0.972380046599178	3.6839964398682	-12.9060269429612	7.40738879222473e-34	6.99222304890242e-33	65.6058708927048
HES4	1.58354881853738	2.78867989980231	12.9050106563814	7.48452065373567e-34	7.0612191078579e-33	65.5955690615183
FANCI	0.671421378787641	1.34064960345964	12.9045981006044	7.51605964355311e-34	7.08714965957904e-33	65.5913872234512
COBL	-0.978437278680919	1.51685702345799	-12.9012943392678	7.77344497332079e-34	7.32589568860345e-33	65.5579016635766
KIAA0101	0.85409200043873	1.1254354568369	12.8970611340181	8.11610659000238e-34	7.64470772663909e-33	65.515002787921
GPHN	-1.0559199029647	2.08354164810544	-12.8961620664106	8.19079691297914e-34	7.71090531140018e-33	65.5058927608391
FAM102A	-1.2494498497404	3.23463935255354	-12.8924264392282	8.50853560203247e-34	8.00571686731602e-33	65.4680444647333
IRF7	1.32838020492263	3.16313680067545	12.8918309308696	8.56030936621881e-34	8.05009835073896e-33	65.4620115240084
URB1-AS1	-0.812046926552445	2.27720808830313	-12.8898845302462	8.73172850587217e-34	8.20688589998158e-33	65.4422941532295
AC000095.11	1.16821488743561	1.22345468459638	12.8888729032608	8.82216783613108e-34	8.28743353633764e-33	65.4320468699837
MIR621	-1.1819699265836	3.00724684514003	-12.8863851232986	9.04856202412476e-34	8.49554034939577e-33	65.4068488362383
PTBP3	-0.852630556827631	3.81584651235585	-12.8806869963609	9.58914172156748e-34	8.99824882321217e-33	65.3491445519657
S1PR5	0.902977900681202	1.15102575199341	12.8787309384621	9.78203098699406e-34	9.17432755979776e-33	65.3293391360632
RP11-210M15.2	-1.05665103040665	1.13014198029325	-12.8768337503994	9.9728047794761e-34	9.34823448551213e-33	65.3101314285265
MMP14	1.31142329439252	5.60574881878089	12.8755110052917	1.01080023096832e-33	9.46988726569567e-33	65.2967405122396
PCED1B	1.02617048347352	1.98734658830313	12.8718948597567	1.04869941985562e-33	9.81969108618958e-33	65.2601361845814
IL3RA	0.597969641705606	1.76900410049423	12.8714574124007	1.0533790011675e-33	9.85822896060505e-33	65.2557085349082
LILRB3	0.715374089850207	0.873751594069193	12.8696001450722	1.07347971297411e-33	1.00409696855075e-32	65.2369110499878
C6orf136	-0.802636882383181	2.7030804354201	-12.8653153955218	1.12132123572853e-33	1.04828544615006e-32	65.1935508261281
SLA2	1.1215068216494	1.30833912588797	12.8646305420326	1.1291623530171e-33	1.05505164379717e-32	65.1866211045626
C9orf172	0.877021464033123	1.27618954085338	12.8635671818925	1.14144545061736e-33	1.06595883374427e-32	65.1758618641523
ZNF132	-0.687754073717552	1.2935421354201	-12.8627117857494	1.15142279856308e-33	1.07470226185156e-32	65.167207204455
HMGCL	-0.756449223448814	3.54027986408402	-12.860778099248	1.174298519704e-33	1.09546887521159e-32	65.1476439169252
DDX26B	0.822007515041847	1.34371754274465	12.8552450834684	1.24228513948344e-33	1.15827353645064e-32	65.0916751759317
ANXA1	1.27660039174454	5.09396789126853	12.8504324375261	1.30459870708068e-33	1.21572465869854e-32	65.0430044851353
LAPTM4B	-1.16035436813113	4.82075505789127	-12.8477045074095	1.34129159879357e-33	1.2492519834901e-32	65.0154213342517
PAQR4	0.901372849888366	1.53765389530478	12.8461349067936	1.36286785825535e-33	1.26867177305751e-32	64.9995520188945
CTD-2366F13.1	-0.583491218617861	1.21424387425041	-12.8424953723709	1.41423708544204e-33	1.31578992696635e-32	64.9627590858818
CD6	0.994958985158123	1.30105723274959	12.8416110805589	1.42700654831441e-33	1.32696428072514e-32	64.9538204684101
MSR1	1.54071752948777	2.72243490193575	12.8360602900372	1.50982537612715e-33	1.40323058083226e-32	64.8977199073253
ABLIM1	-1.04192881294993	4.12104417263921	-12.8322871937419	1.56883573009197e-33	1.4573000124053e-32	64.85959403262
RP11-132F7.2	-0.909319365037904	0.609781649538715	-12.8253393307729	1.68357058718073e-33	1.5630473183799e-32	64.7894050274547
FAS	1.0287973439812	3.21523800446623	12.8143582075368	1.88217850185846e-33	1.74650979668204e-32	64.6785155513429
TMEM177	-0.701014353961585	2.1886147523888	-12.8090343450557	1.9866984493117e-33	1.8425178934147e-32	64.6247738153606
GRB7	-1.15897442873001	2.55179191401977	-12.8066215585387	2.03595098552159e-33	1.88719486367383e-32	64.6004221663004
SH3BP1	0.831696086543691	1.43442027284185	12.8043258692539	2.08394129369721e-33	1.93065509784921e-32	64.5772547990549
C14orf142	-0.673230643042577	3.21277257495881	-12.80381738587	2.09472233273934e-33	1.93961524475366e-32	64.5721236693209
RNF145	0.871060036630316	4.53700907248764	12.7987785221889	2.20460595584009e-33	2.04028170037038e-32	64.5212825950256
ACLY	1.24220394026477	6.15445920593081	12.7935624082519	2.32440272400198e-33	2.15001102756627e-32	64.4686652333205
IL4I1	1.45074453407097	2.44704805128995	12.7931729122253	2.33360393701094e-33	2.15738043505157e-32	64.4647367015102
SLC19A2	-1.29326497949307	2.14201574234761	-12.7850588725459	2.53374955112752e-33	2.34117387171307e-32	64.3829125999639
FGD2	0.920613721369419	1.131222422257	12.784535858397	2.54722171501887e-33	2.35237876502694e-32	64.377639414106
IL1RL1	-1.66176518520122	1.19894148549094	-12.7751548028676	2.80134542085504e-33	2.58569802784518e-32	64.2830779069678
TRDC	1.10966986347845	1.50138410527183	12.7723387171993	2.88244534535365e-33	2.65915089854736e-32	64.2546994330534
LRRC25	1.45122143899533	2.61629620889621	12.7705305551051	2.93574627217455e-33	2.70689432121073e-32	64.2364799859536
COL5A2	1.63002785511941	3.57286001252059	12.7687578716942	2.98895378636541e-33	2.75450132278546e-32	64.2186194745575
HOXA11	-0.84779308265535	0.838199872823723	-12.7682830564344	3.00336778314188e-33	2.76632642702246e-32	64.213835759234
TNIP1	0.955054466407058	6.02895289291598	12.7653813653656	3.09297066137387e-33	2.84735719337219e-32	64.1846037480667
TBC1D5	-0.681983252492214	2.81013055518946	-12.7633963825029	3.15579418261298e-33	2.90366283686527e-32	64.1646089826625
CTD-2666L21.1	-0.568180801407063	0.602256884349259	-12.7597890011768	3.27323560310164e-33	3.01013702332577e-32	64.1282763657946
ZNF331	-0.912961476791281	2.04087807742998	-12.758244409527	3.32484214385544e-33	3.05598792633442e-32	64.1127214491437
SH2D4A	-1.02913552133793	2.24434840840198	-12.7559071788268	3.4044759462397e-33	3.12753801850565e-32	64.089186274171
PSMD6	-0.482597641614746	2.52054607742998	-12.7548889141995	3.43976131084969e-33	3.15829344728332e-32	64.0789334498905
SCAMP4	-0.624219635534784	3.17766566902801	-12.7530740039483	3.50355760805339e-33	3.21518079286033e-32	64.0606604376181
MED15	0.680758903850671	3.23919270024053	12.7478230665021	3.69484574365284e-33	3.38894508344905e-32	64.0078010274837
CCDC51	-0.695056936760128	2.39158970428336	-12.7465925402136	3.74115624666417e-33	3.42962210299859e-32	63.9954155555876
ECHDC1	-0.697494779824589	3.25298246316804	-12.7454654850274	3.78407949086585e-33	3.46715291715497e-32	63.9840721457033
AC073218.3	2.16925525696495	3.19818791716639	12.74283948183	3.88600087544135e-33	3.5586729860904e-32	63.9576446067219
P4HA2	1.19642794876287	3.60390711776771	12.7415661128797	3.93640272935644e-33	3.60294201647169e-32	63.9448308255541
NACAP3	-0.65252453916459	0.550770757561779	-12.7406160638038	3.97443055447857e-33	3.63584484319175e-32	63.935271061548
MAGEE1	-0.525886097907582	1.3477092476112	-12.739299838558	4.02772049061273e-33	3.68266786699225e-32	63.9220273715757
MIPEP	-0.776362121192812	2.98906317179736	-12.7385484729953	4.05845931554227e-33	3.70883354701045e-32	63.9144675823315
CD33	0.667667417798727	0.931014733337727	12.7345149389841	4.22751009868873e-33	3.86130258857243e-32	63.8738889945066
MFSD3	-1.10085508111008	2.64549695200988	-12.7341442950477	4.24339161045062e-33	3.87378444563434e-32	63.8701605760368
PAQR8	-0.921998287601253	2.0211012616145	-12.7321204035438	4.33116571422028e-33	3.95184963549055e-32	63.8498027525677
SYNGR1	-1.13332437494834	1.86372290294234	-12.7316675551812	4.35105143588812e-33	3.96792285874784e-32	63.8452479194592
PTPN21	-0.784776116475104	1.97759546239374	-12.7298071339741	4.43370555404925e-33	4.04119084962925e-32	63.8265364408664
KLF5	-1.35879553524684	2.03723287834267	-12.7273068610585	4.5472539676116e-33	4.14252703813371e-32	63.8013920469128
RHEBL1	0.543024709877206	0.757376152026359	12.7261951995657	4.59866477236306e-33	4.18718008075265e-32	63.7902133641188
MAN1B1	0.630315571677049	3.63983403789127	12.7258931279193	4.61273433524866e-33	4.19780435444129e-32	63.7871758796739
IFT74	-0.613887787414544	2.27958502882043	-12.7256616253658	4.62354600831813e-33	4.20545428290414e-32	63.7848480317098
PLIN5	-0.767789677525234	0.542516149174629	-12.725251138098	4.64277872234707e-33	4.22075182652478e-32	63.7807204833275
MGRN1	0.785657551904798	3.66624163934102	12.7203715659557	4.8775962044676e-33	4.43191979451677e-32	63.7316611180106
GPRC5A	-1.79407249804504	1.3232842361598	-12.7177144651426	5.01039670472838e-33	4.55022104893826e-32	63.7049511314795
ALDH5A1	-1.04575314224663	2.82570080469357	-12.7130633620467	5.25157915974265e-33	4.76677605766464e-32	63.6582046133085
AKNA	0.998571876844673	2.24807521101318	12.7127207031432	5.26979815605197e-33	4.78083089590558e-32	63.654761067423
DYNLT3	-0.787929956334379	3.81046272981878	-12.7106361809784	5.38199480052889e-33	4.88008470450446e-32	63.6338138506213
RIMKLA	1.25891450792367	1.87981801797364	12.709711661101	5.43251410566246e-33	4.92333911846507e-32	63.624524053059
ACOT2	-0.958357638011429	2.90727170329489	-12.7094830452054	5.44507918737379e-33	4.9321696556305e-32	63.6222269261282
APOBEC3H	0.954603737582294	1.10985035155684	12.7091830311166	5.46161233264805e-33	4.94458346967132e-32	63.6192124282607
FGR	1.07036694482856	2.46249995517957	12.7032440723072	5.79937928962416e-33	5.24765780234004e-32	63.5595471332623
OSMR	1.3963720099948	4.39183931466227	12.7026028887452	5.83706682642539e-33	5.27902753541483e-32	63.553106499614
KLHL21	-0.952187992024929	3.01191221021417	-12.7023868717598	5.84981872095867e-33	5.28782476110649e-32	63.5509366700957
SEPT9	0.726497469288673	4.61208565403624	12.6997424252479	6.00819172633616e-33	5.42817611161802e-32	63.5243756889709
SIRPA	1.35763712660955	5.17464779159802	12.6983974340741	6.09037210252615e-33	5.49958084175425e-32	63.5108677477771
ATP5J	-0.700593440784015	5.18886598846787	-12.6980115179758	6.11415792152847e-33	5.5182090234466e-32	63.506992089862
RUNX1	1.21989045915628	2.09690141532125	12.6897381074224	6.64692831621859e-33	5.99595463488821e-32	63.423920772317
SDHC	-0.717368585150579	3.17746329983526	-12.6849541402001	6.9758268055774e-33	6.28939681356906e-32	63.3759004681723
RPL38	0.88200788032191	6.17408870016474	12.6844058974758	7.01453848011146e-33	6.32103926336642e-32	63.3703980127058
TOMM40L	-0.500822211137077	2.60111609719934	-12.6833655970177	7.08858347343498e-33	6.38447276056622e-32	63.359957384301
SNX20	0.988879335288939	1.25721025360791	12.6825364012063	7.14815964755573e-33	6.43481601228472e-32	63.3516357938173
TACC3	0.853135759464303	1.74150322071664	12.6795524432532	7.36670575277376e-33	6.62813947349413e-32	63.3216921965425
TRIM22	1.20911916877466	3.91470425304778	12.675709685873	7.65797684329754e-33	6.88666415506829e-32	63.283136705528
RNF113A	0.580200787440287	3.30318984283361	12.6697376982273	8.1335522226422e-33	7.31057891805815e-32	63.2232315308136
IRAK1BP1	-0.454446684291279	0.951370500329489	-12.6686766244332	8.22107497273062e-33	7.38544874991144e-32	63.2125895890979
AC103740.1	-0.93499804906023	0.833859845634267	-12.6683154043793	8.25108364917669e-33	7.40860012095054e-32	63.2089668842837
ANK3	-1.23334449865836	1.91018737675453	-12.6682252580729	8.25858962087718e-33	7.41153304682623e-32	63.2080628091435
MUC1	-2.08425159616304	3.98010322388797	-12.6641274594231	8.60706456367135e-33	7.72030285798371e-32	63.1669700405028
ANXA2R	0.886629697868639	1.3137428830313	12.6627760970818	8.72516342586736e-33	7.82222087235965e-32	63.1534202621841
UBE2D2	0.563430598364478	4.88460275782537	12.6611235587432	8.87177744079782e-33	7.94958550589583e-32	63.1368518108718
DEGS1	1.09406140952751	5.57485438220758	12.6553257952051	9.40582498926503e-33	8.42380289253746e-32	63.0787330408679
LMAN2	0.838040857139134	6.4199246952224	12.6514802533441	9.77758117378089e-33	8.75226185765681e-32	63.0401925693923
NLRC4	0.704000077908825	1.06197561204942	12.6512886267844	9.79648398140375e-33	8.76469462450872e-32	63.0382722441647
TUBB	0.813787617393558	7.05917712850082	12.6496571674676	9.95889808086415e-33	8.90544533246379e-32	63.0219237752528
NUDT7	-0.637787879473524	1.80472826843493	-12.6494633507456	9.97837008616191e-33	8.91829579991219e-32	63.0199816653164
LYNX1	-1.0046716946054	1.53183668599671	-12.6431912298527	1.06293851342879e-32	9.49529437494233e-32	62.9571422357059
SEMA3B	-1.51835618581581	2.23526318185338	-12.642906377783	1.06599348332738e-32	9.51772118259924e-32	62.954288777598
TEX264	-0.768436888110084	3.42441510543657	-12.6400628545155	1.09697282401243e-32	9.78932052546465e-32	62.9258063140499
AC006026.13	-0.874942537923158	0.757719395222405	-12.6372626687113	1.12835564958776e-32	1.00642415643333e-31	62.8977615995148
EFCAB11	-0.302902991214954	0.870302693904448	-12.6347937536187	1.15676630230975e-32	1.03123857710245e-31	62.8730376714716
LACE1	-0.393702591962619	0.896588091762768	-12.6332031702366	1.17544571883219e-32	1.04735688362e-31	62.8571109267925
CLK4	1.03059833251124	2.36932985669357	12.6259872291219	1.26403068985813e-32	1.12571495262862e-31	62.7848713611952
DDX55	0.587825384438339	1.91914666882043	12.6147329582667	1.41563569149207e-32	1.26008875553281e-31	62.6722518010374
HLA-DPA1	1.67655898517652	6.3659585354201	12.6137356363015	1.42991333087483e-32	1.27214986515795e-31	62.6622746041896
TEK	-1.53543599208204	3.12600435337727	-12.6122381387446	1.45162112492784e-32	1.29080572258334e-31	62.6472945235368
ATP5C1	-0.598704334631372	6.20301885996705	-12.6114546438804	1.46310910618295e-32	1.30035960316677e-31	62.6394573185745
STPG1	-0.40616477319416	1.12855504155189	-12.6075703448131	1.52141299853811e-32	1.35149095733959e-31	62.6006073498846
GIT2	0.912873938847347	2.37948426803954	12.6045904164005	1.56770493259637e-32	1.39190541552309e-31	62.5708074612627
SH2B2	0.794791857757006	1.73776161153213	12.6029002023125	1.59458212500286e-32	1.41504998524366e-31	62.5539068107308
PHB	-0.694798225649019	4.6497211169687	-12.602448605371	1.6018405872793e-32	1.42077002266954e-31	62.5493914641917
DSN1	0.539478721287638	2.51689461285008	12.599048195915	1.6575615897657e-32	1.46944684139371e-31	62.5153951030553
BIK	-0.858247343409451	0.686954754289951	-12.5969713465707	1.69253877865201e-32	1.49969401563074e-31	62.4946339765579
MYC	1.57765218792835	4.70174187561779	12.5959041277608	1.71079710083254e-32	1.51510409912637e-31	62.4839663540711
C5	-0.719041242980999	0.905827772172982	-12.5945656799995	1.73397307811982e-32	1.53485151147801e-31	62.4705883510304
DDX39A	0.826514368136023	3.48273035057661	12.5936613409043	1.74980887787086e-32	1.54808495966287e-31	62.4615498063408
PDCD4-AS1	0.758724285168742	1.77671507841845	12.5935873192699	1.75111142037693e-32	1.54845371021899e-31	62.4608100035137
C1orf54	0.964262182632396	3.26758696144975	12.5924608294899	1.77105354601611e-32	1.56529616235863e-31	62.449551713291
CTD-2260A17.2	-0.301101306391486	0.559420605930807	-12.5899885814399	1.81561552704438e-32	1.60387016896361e-31	62.424845803632
STMN3	1.76543640029075	4.36729625140033	12.584765972882	1.91345534704857e-32	1.68944577662137e-31	62.3726640752017
RP11-124N14.3	0.639257807350986	0.736995631153213	12.5832028243691	1.94374704788279e-32	1.71532488092312e-31	62.3570483355056
P2RY8	0.668411372775179	1.35435174942339	12.5823659283415	1.96016067629333e-32	1.72893687905954e-31	62.3486882729052
SPN	1.14027842200311	1.68319604971993	12.5821944997391	1.9635398080512e-32	1.73104402039088e-31	62.346975849722
LBX2-AS1	1.10604966804776	2.87790038138386	12.5809306695842	1.98863153191633e-32	1.75228107061296e-31	62.3343517041403
HSPA6	1.02566902917315	1.53550764943987	12.5754305631319	2.10159892757595e-32	1.85088929228629e-31	62.2794209123276
CSF1R	1.52281082476635	4.11758062520593	12.5744403737486	2.12260475429103e-32	1.86844795138548e-31	62.2695331674102
HCST	1.49523758582554	2.9258515509061	12.5684380991315	2.25448526336678e-32	1.98284066011433e-31	62.2096059740944
CDKN2AIP	-0.655934706905509	3.04163010049423	-12.5684230378081	2.25482623973647e-32	1.98284066011433e-31	62.2094556217653
ERCC5	0.722683321287638	2.53139968945634	12.5652909252419	2.32686175869089e-32	2.04515823355627e-31	62.178191052937
AFMID	-0.962705993676019	3.09162639670511	-12.5647896035458	2.33860245617418e-32	2.05444463009232e-31	62.1731873134273
CLCN5	-1.4295723541485	3.06851049357496	-12.5623658579375	2.39620239620899e-32	2.10304381408398e-31	62.1489973328105
AC092580.4	1.1098024405771	1.44091578214168	12.5623605728431	2.3963295261728e-32	2.10304381408398e-31	62.1489445883852
SERPINB1	0.658929840525436	4.85138516125535	12.5620564785689	2.40365566052285e-32	2.10841486489014e-31	62.1459097965207
DARS2	-0.757333051388272	2.92818988968534	-12.559008897332	2.47831956502505e-32	2.17281758454202e-31	62.1154980121524
RFC4	0.631489029257529	2.05830666556837	12.558480245888	2.49150418049675e-32	2.1832820091952e-31	62.1102230458828
AC091849.1	1.83770223527777	2.31662626523888	12.5575273079755	2.51544714829128e-32	2.20315866966073e-31	62.1007148130518
ATXN10	-0.565715041666672	4.10263893739703	-12.5523181037112	2.65043634637666e-32	2.32022675049358e-31	62.0487458654167
RP11-536K7.3	0.620409871261681	0.792730429028007	12.551096855779	2.68311261643404e-32	2.34765639441941e-31	62.0365640798207
SCNM1	0.663608578982342	2.87107399868204	12.5466582975146	2.80528615433133e-32	2.45332729114659e-31	61.9922959252636
[truncated: 15,483 more rows]
