# Supplementary material for: Comprehensive analysis of necroptosis-related lncRNA signature with potential implications in tumor heterogeneity and prediction of prognosis in clear cell renal cell carcinoma
Source: Eur J Med Res. 2023 Jul 14;28:236. doi: 10.1186/s40001-023-01194-4 (PMC10347828; doi:10.1186/s40001-023-01194-4)
Supplement: Supplementary file 5 — Additional file 5: Table S3. Distribution of lncrnas per module. [file 40001_2023_1194_MOESM5_ESM.csv]

lncRNA	module
TTC21B-AS1	black
RP11-133F8.2	black
RP4-764O22.1	black
RP11-283G6.4	black
AC073115.6	black
LINC01428	black
AC073115.7	black
RP11-326C3.2	blue
PSORS1C3	blue
AC073218.3	blue
CTC-327F10.4	blue
RP11-529E15.1	blue
CTD-2537I9.12	blue
RP11-20I20.4	blue
RP11-211G23.2	blue
LINC00342	blue
SNHG12	blue
CTA-384D8.36	blue
ANKRD10-IT1	blue
AC084117.3	blue
RP11-155G14.6	blue
LINC00173	blue
GAS6-AS1	blue
AC156455.1	blue
SNHG15	blue
SNHG1	blue
RP11-274H2.5	blue
PVT1	blue
AC074286.1	blue
RP11-284H18.1	brown
RP1-288H2.2	brown
RP11-361L15.4	brown
RP11-283I3.4	brown
DGCR5	brown
CTD-2540F13.2	brown
RP11-798K3.2	brown
RP13-452N2.1	brown
LINC00887	brown
GACAT2	brown
MIR210HG	brown
C1RL-AS1	brown
RP11-299G20.2	brown
RP11-434E6.4	brown
RP11-121A14.2	brown
RP5-858L17.1	brown
RP11-589P10.5	brown
RP11-134L10.1	brown
RP11-404P21.3	brown
LINC00462	green
LINC01077	green
RP11-483L5.1	green
RP11-115N4.1	green
LINC00844	green
LINC01587	green
RP1-232P20.1	green
RP11-546K22.1	green
RP11-167B3.2	grey
LINC01426	grey
EGFR-AS1	grey
RP3-333A15.2	grey
HAGLR	grey
SERPINB9P1	grey
PP7080	grey
CTD-3157E16.1	grey
LINC00924	grey
AC004540.4	grey
RP11-760H22.2	grey
LINC00472	grey
CTD-2015H6.3	grey
LINC01159	grey
AC079466.1	grey
C5orf38	grey
PTCSC3	grey
LINC00379	grey
AC114803.3	magenta
GAS5	magenta
EPB41L4A-AS1	magenta
AGAP2-AS1	magenta
ZFAS1	magenta
HLA-DQB1-AS1	pink
MIR155HG	pink
HCP5	pink
PCED1B-AS1	pink
RP11-848P1.3	pink
PSMB8-AS1	pink
C6orf223	red
LINC01235	red
OSTM1-AS1	red
RP11-598F7.5	red
RP11-598F7.6	red
SFTA1P	red
RGS5	red
RP11-11N9.4	turquoise
CTD-3128G10.7	turquoise
ZNF667-AS1	turquoise
RP11-284F21.10	turquoise
RP11-284F21.7	turquoise
RP11-210M15.2	turquoise
LINC01094	turquoise
MAGI2-AS3	turquoise
COLCA1	turquoise
LBX2-AS1	turquoise
DANCR	turquoise
LA16c-329F2.1	turquoise
RP11-672L10.6	turquoise
RP11-999E24.3	turquoise
LMO7-AS1	turquoise
RP11-47A8.5	turquoise
RP11-456H18.2	turquoise
FGD5-AS1	turquoise
AC144831.3	turquoise
RP11-728F11.4	turquoise
AC103563.8	turquoise
SEMA3B-AS1	turquoise
HOXB-AS3	turquoise
AC144831.1	turquoise
RP11-9E17.1	turquoise
ZNF503-AS2	turquoise
RP1-80N2.2	turquoise
AC005082.12	turquoise
MCF2L-AS1	turquoise
RP4-568C11.4	turquoise
RP11-61L19.2	turquoise
RP13-895J2.6	turquoise
LINC00645	turquoise
LINC01187	turquoise
LHFPL3-AS2	yellow
RP11-397G17.1	yellow
EMX2OS	yellow
RP11-285G1.9	yellow
RP11-254F7.3	yellow
LINC01503	yellow
TMEM246-AS1	yellow
FGF14-AS2	yellow
AC002401.1	yellow
RTCA-AS1	yellow
RP11-396O20.1	yellow
RP11-297L17.2	yellow
