# Supplementary material for: Comprehensive analysis of necroptosis-related lncRNA signature with potential implications in tumor heterogeneity and prediction of prognosis in clear cell renal cell carcinoma
Source: Eur J Med Res. 2023 Jul 14;28:236. doi: 10.1186/s40001-023-01194-4 (PMC10347828; doi:10.1186/s40001-023-01194-4)
Supplement: Supplementary file 6 — Additional file 6: Table S4. Survival information of enrolled CCRCC patients. [file 40001_2023_1194_MOESM6_ESM.csv]

		cluster	status	time
TCGA-6D-AA2E-01	TCGA-6D-AA2E-01A	1	0	362
TCGA-A3-3306-01	TCGA-A3-3306-01A	1	0	1120
TCGA-A3-3316-01	TCGA-A3-3316-01A	1	0	1493
TCGA-A3-3317-01	TCGA-A3-3317-01A	1	0	1491
TCGA-A3-3319-01	TCGA-A3-3319-01A	1	0	1130
TCGA-A3-3324-01	TCGA-A3-3324-01A	1	0	1186
TCGA-A3-3328-01	TCGA-A3-3328-01A	1	0	1385
TCGA-A3-3365-01	TCGA-A3-3365-01A	1	0	873
TCGA-A3-3374-01	TCGA-A3-3374-01A	1	0	1314
TCGA-A3-3378-01	TCGA-A3-3378-01A	1	0	630
TCGA-A3-3382-01	TCGA-A3-3382-01A	1	0	574
TCGA-A3-3383-01	TCGA-A3-3383-01A	1	0	861
TCGA-A3-A6NI-01	TCGA-A3-A6NI-01A	1	0	1018
TCGA-A3-A6NJ-01	TCGA-A3-A6NJ-01A	1	0	468
TCGA-A3-A6NN-01	TCGA-A3-A6NN-01A	1	0	3
TCGA-A3-A8OV-01	TCGA-A3-A8OV-01A	1	0	340
TCGA-AK-3427-01	TCGA-AK-3427-01A	1	0	3583
TCGA-AK-3431-01	TCGA-AK-3431-01A	1	1	2241
TCGA-AK-3433-01	TCGA-AK-3433-01A	1	0	3409
TCGA-AK-3440-01	TCGA-AK-3440-01A	1	0	2865
TCGA-AK-3443-01	TCGA-AK-3443-01A	1	0	1423
TCGA-AK-3447-01	TCGA-AK-3447-01A	1	0	1217
TCGA-AK-3450-01	TCGA-AK-3450-01A	1	0	1508
TCGA-AK-3455-01	TCGA-AK-3455-01A	1	1	683
TCGA-AK-3456-01	TCGA-AK-3456-01A	1	0	1143
TCGA-AK-3458-01	TCGA-AK-3458-01A	1	0	1168
TCGA-AK-3461-01	TCGA-AK-3461-01A	1	0	2217
TCGA-AK-3465-01	TCGA-AK-3465-01A	1	0	369
TCGA-AS-3777-01	TCGA-AS-3777-01A	1	0	1238
TCGA-B0-4688-01	TCGA-B0-4688-01A	1	1	101
TCGA-B0-4690-01	TCGA-B0-4690-01A	1	1	43
TCGA-B0-4694-01	TCGA-B0-4694-01A	1	1	106
TCGA-B0-4697-01	TCGA-B0-4697-01A	1	1	578
TCGA-B0-4698-01	TCGA-B0-4698-01A	1	1	42
TCGA-B0-4699-01	TCGA-B0-4699-01A	1	1	110
TCGA-B0-4718-01	TCGA-B0-4718-01A	1	0	1778
TCGA-B0-4810-01	TCGA-B0-4810-01A	1	1	478
TCGA-B0-4817-01	TCGA-B0-4817-01A	1	1	1019
TCGA-B0-4828-01	TCGA-B0-4828-01A	1	1	307
TCGA-B0-4834-01	TCGA-B0-4834-01A	1	1	2090
TCGA-B0-4837-01	TCGA-B0-4837-01A	1	1	1378
TCGA-B0-4844-01	TCGA-B0-4844-01A	1	1	313
TCGA-B0-4849-01	TCGA-B0-4849-01A	1	1	69
TCGA-B0-5094-01	TCGA-B0-5094-01A	1	1	333
TCGA-B0-5096-01	TCGA-B0-5096-01A	1	1	68
TCGA-B0-5108-01	TCGA-B0-5108-01A	1	0	1782
TCGA-B0-5109-01	TCGA-B0-5109-01A	1	1	587
TCGA-B0-5117-01	TCGA-B0-5117-01A	1	0	1608
TCGA-B0-5399-01	TCGA-B0-5399-01A	1	0	1411
TCGA-B0-5400-01	TCGA-B0-5400-01A	1	0	1733
TCGA-B0-5694-01	TCGA-B0-5694-01A	1	1	480
TCGA-B0-5698-01	TCGA-B0-5698-01A	1	0	3631
TCGA-B0-5703-01	TCGA-B0-5703-01A	1	0	2246
TCGA-B2-3923-01	TCGA-B2-3923-01A	1	0	992
TCGA-B2-4098-01	TCGA-B2-4098-01A	1	1	51
TCGA-B2-4099-01	TCGA-B2-4099-01A	1	0	972
TCGA-B2-5633-01	TCGA-B2-5633-01A	1	0	963
TCGA-B2-5633-01	TCGA-B2-5633-01B	1	0	963
TCGA-B2-5635-01	TCGA-B2-5635-01A	1	0	755
TCGA-B2-5635-01	TCGA-B2-5635-01B	1	0	755
TCGA-B2-5641-01	TCGA-B2-5641-01A	1	0	656
TCGA-B4-5835-01	TCGA-B4-5835-01A	1	0	16
TCGA-B4-5844-01	TCGA-B4-5844-01A	1	0	7
TCGA-B8-4148-01	TCGA-B8-4148-01A	1	0	1520
TCGA-B8-4619-01	TCGA-B8-4619-01A	1	0	523
TCGA-B8-4622-01	TCGA-B8-4622-01A	1	0	1525
TCGA-B8-5546-01	TCGA-B8-5546-01A	1	0	505
TCGA-B8-A54D-01	TCGA-B8-A54D-01A	1	0	830
TCGA-B8-A54E-01	TCGA-B8-A54E-01A	1	0	909
TCGA-B8-A54H-01	TCGA-B8-A54H-01A	1	0	256
TCGA-B8-A54J-01	TCGA-B8-A54J-01A	1	0	528
TCGA-BP-4159-01	TCGA-BP-4159-01A	1	1	2601
TCGA-BP-4173-01	TCGA-BP-4173-01A	1	0	1893
TCGA-BP-4331-01	TCGA-BP-4331-01A	1	1	2454
TCGA-BP-4332-01	TCGA-BP-4332-01A	1	0	1133
TCGA-BP-4334-01	TCGA-BP-4334-01A	1	1	645
TCGA-BP-4338-01	TCGA-BP-4338-01A	1	0	2859
TCGA-BP-4344-01	TCGA-BP-4344-01A	1	0	1666
TCGA-BP-4352-01	TCGA-BP-4352-01A	1	1	344
TCGA-BP-4760-01	TCGA-BP-4760-01A	1	0	2361
TCGA-BP-4770-01	TCGA-BP-4770-01A	1	1	329
TCGA-BP-4777-01	TCGA-BP-4777-01A	1	0	1731
TCGA-BP-4795-01	TCGA-BP-4795-01A	1	0	620
TCGA-BP-4803-01	TCGA-BP-4803-01A	1	0	204
TCGA-BP-4973-01	TCGA-BP-4973-01A	1	0	1384
TCGA-BP-4977-01	TCGA-BP-4977-01A	1	0	454
TCGA-BP-4983-01	TCGA-BP-4983-01A	1	0	1413
TCGA-BP-4985-01	TCGA-BP-4985-01A	1	1	952
TCGA-BP-5000-01	TCGA-BP-5000-01A	1	0	563
TCGA-BP-5008-01	TCGA-BP-5008-01A	1	0	1071
TCGA-BP-5169-01	TCGA-BP-5169-01A	1	0	193
TCGA-BP-5189-01	TCGA-BP-5189-01A	1	1	822
TCGA-BP-5195-01	TCGA-BP-5195-01A	1	0	749
TCGA-BP-5201-01	TCGA-BP-5201-01A	1	0	951
TCGA-CJ-4871-01	TCGA-CJ-4871-01A	1	0	2423
TCGA-CJ-4875-01	TCGA-CJ-4875-01A	1	1	3554
TCGA-CJ-4878-01	TCGA-CJ-4878-01A	1	0	2186
TCGA-CJ-4882-01	TCGA-CJ-4882-01A	1	0	1883
TCGA-CJ-4885-01	TCGA-CJ-4885-01A	1	0	3451
TCGA-CJ-4895-01	TCGA-CJ-4895-01A	1	1	1200
TCGA-CJ-4905-01	TCGA-CJ-4905-01A	1	0	1496
TCGA-CJ-4912-01	TCGA-CJ-4912-01A	1	0	1657
TCGA-CJ-5675-01	TCGA-CJ-5675-01A	1	0	3936
TCGA-CJ-5681-01	TCGA-CJ-5681-01A	1	1	552
TCGA-CJ-6031-01	TCGA-CJ-6031-01A	1	0	1906
TCGA-CW-5584-01	TCGA-CW-5584-01A	1	1	164
TCGA-CW-5591-01	TCGA-CW-5591-01A	1	0	2271
TCGA-CW-6088-01	TCGA-CW-6088-01A	1	0	3222
TCGA-CZ-5459-01	TCGA-CZ-5459-01A	1	0	1683
TCGA-CZ-5467-01	TCGA-CZ-5467-01A	1	1	73
TCGA-CZ-5468-01	TCGA-CZ-5468-01A	1	1	59
TCGA-CZ-5985-01	TCGA-CZ-5985-01A	1	0	1997
TCGA-CZ-5986-01	TCGA-CZ-5986-01A	1	0	373
TCGA-CZ-5989-01	TCGA-CZ-5989-01A	1	0	1905
TCGA-DV-5565-01	TCGA-DV-5565-01A	1	0	1329
TCGA-MM-A563-01	TCGA-MM-A563-01A	1	0	591
TCGA-A3-3307-01	TCGA-A3-3307-01A	2	0	1436
TCGA-A3-3320-01	TCGA-A3-3320-01A	2	0	1508
TCGA-A3-3322-01	TCGA-A3-3322-01A	2	0	1478
TCGA-A3-3325-01	TCGA-A3-3325-01A	2	1	1170
TCGA-A3-3329-01	TCGA-A3-3329-01A	2	0	1624
TCGA-A3-3331-01	TCGA-A3-3331-01A	2	0	1257
TCGA-A3-3335-01	TCGA-A3-3335-01A	2	0	1886
TCGA-A3-3343-01	TCGA-A3-3343-01A	2	0	945
TCGA-A3-3349-01	TCGA-A3-3349-01A	2	0	1385
TCGA-A3-3351-01	TCGA-A3-3351-01A	2	0	910
TCGA-A3-3352-01	TCGA-A3-3352-01A	2	1	561
TCGA-A3-3357-01	TCGA-A3-3357-01A	2	0	2688
TCGA-A3-3358-01	TCGA-A3-3358-01A	2	0	1307
TCGA-A3-3359-01	TCGA-A3-3359-01A	2	0	2504
TCGA-A3-3362-01	TCGA-A3-3362-01A	2	0	1559
TCGA-A3-3363-01	TCGA-A3-3363-01A	2	0	319
TCGA-A3-3367-01	TCGA-A3-3367-01A	2	0	2270
TCGA-A3-3370-01	TCGA-A3-3370-01A	2	0	2274
TCGA-A3-3373-01	TCGA-A3-3373-01A	2	0	1621
TCGA-A3-3376-01	TCGA-A3-3376-01A	2	1	1696
TCGA-A3-3380-01	TCGA-A3-3380-01A	2	0	567
TCGA-A3-3385-01	TCGA-A3-3385-01A	2	0	1993
TCGA-A3-A6NL-01	TCGA-A3-A6NL-01A	2	0	689
TCGA-A3-A8CQ-01	TCGA-A3-A8CQ-01A	2	0	3
TCGA-A3-A8OW-01	TCGA-A3-A8OW-01A	2	0	323
TCGA-AK-3428-01	TCGA-AK-3428-01A	2	0	3728
TCGA-AS-3778-01	TCGA-AS-3778-01A	2	0	43
TCGA-B0-4693-01	TCGA-B0-4693-01A	2	1	77
TCGA-B0-4710-01	TCGA-B0-4710-01A	2	0	1755
TCGA-B0-4712-01	TCGA-B0-4712-01A	2	1	1337
TCGA-B0-4814-01	TCGA-B0-4814-01A	2	1	168
TCGA-B0-4823-01	TCGA-B0-4823-01A	2	1	454
TCGA-B0-4824-01	TCGA-B0-4824-01A	2	1	1657
TCGA-B0-4839-01	TCGA-B0-4839-01A	2	1	1639
TCGA-B0-4845-01	TCGA-B0-4845-01A	2	1	1986
TCGA-B0-4846-01	TCGA-B0-4846-01A	2	1	1200
TCGA-B0-4852-01	TCGA-B0-4852-01A	2	1	1121
TCGA-B0-4945-01	TCGA-B0-4945-01A	2	1	2145
TCGA-B0-5085-01	TCGA-B0-5085-01A	2	1	770
TCGA-B0-5088-01	TCGA-B0-5088-01A	2	1	563
TCGA-B0-5099-01	TCGA-B0-5099-01A	2	1	485
TCGA-B0-5102-01	TCGA-B0-5102-01A	2	1	2764
TCGA-B0-5106-01	TCGA-B0-5106-01A	2	1	1598
TCGA-B0-5110-01	TCGA-B0-5110-01A	2	0	2009
TCGA-B0-5113-01	TCGA-B0-5113-01A	2	0	1175
TCGA-B0-5115-01	TCGA-B0-5115-01A	2	0	1604
TCGA-B0-5119-01	TCGA-B0-5119-01A	2	0	1552
TCGA-B0-5121-01	TCGA-B0-5121-01A	2	0	1485
TCGA-B0-5690-01	TCGA-B0-5690-01A	2	0	3392
TCGA-B0-5691-01	TCGA-B0-5691-01A	2	0	3431
TCGA-B0-5692-01	TCGA-B0-5692-01A	2	0	3944
TCGA-B0-5697-01	TCGA-B0-5697-01A	2	0	2630
TCGA-B0-5699-01	TCGA-B0-5699-01A	2	0	3841
TCGA-B0-5705-01	TCGA-B0-5705-01A	2	0	4537
TCGA-B0-5706-01	TCGA-B0-5706-01A	2	0	3205
TCGA-B0-5709-01	TCGA-B0-5709-01A	2	0	3974
TCGA-B0-5711-01	TCGA-B0-5711-01A	2	0	3989
TCGA-B0-5713-01	TCGA-B0-5713-01A	2	0	2782
TCGA-B2-3924-01	TCGA-B2-3924-01A	2	0	1092
TCGA-B2-3924-01	TCGA-B2-3924-01B	2	0	1092
TCGA-B2-4101-01	TCGA-B2-4101-01A	2	0	648
TCGA-B2-4102-01	TCGA-B2-4102-01A	2	0	952
TCGA-B2-A4SR-01	TCGA-B2-A4SR-01A	2	0	507
TCGA-B4-5377-01	TCGA-B4-5377-01A	2	0	365
TCGA-B4-5378-01	TCGA-B4-5378-01A	2	0	175
TCGA-B4-5834-01	TCGA-B4-5834-01A	2	0	38
TCGA-B4-5843-01	TCGA-B4-5843-01A	2	0	11
TCGA-B8-4146-01	TCGA-B8-4146-01B	2	0	511
TCGA-B8-4154-01	TCGA-B8-4154-01A	2	0	1380
TCGA-B8-4620-01	TCGA-B8-4620-01A	2	0	777
TCGA-B8-4621-01	TCGA-B8-4621-01A	2	0	788
TCGA-B8-5159-01	TCGA-B8-5159-01A	2	0	722
TCGA-B8-5162-01	TCGA-B8-5162-01A	2	0	36
TCGA-B8-5164-01	TCGA-B8-5164-01A	2	0	26
TCGA-B8-5165-01	TCGA-B8-5165-01A	2	0	737
TCGA-B8-5549-01	TCGA-B8-5549-01A	2	0	194
TCGA-B8-5552-01	TCGA-B8-5552-01B	2	0	1046
TCGA-B8-5553-01	TCGA-B8-5553-01A	2	0	435
TCGA-B8-A54F-01	TCGA-B8-A54F-01A	2	0	519
TCGA-B8-A54K-01	TCGA-B8-A54K-01A	2	0	469
TCGA-B8-A8YJ-01	TCGA-B8-A8YJ-01A	2	0	431
TCGA-BP-4158-01	TCGA-BP-4158-01A	2	0	3377
TCGA-BP-4160-01	TCGA-BP-4160-01A	2	0	2881
TCGA-BP-4161-01	TCGA-BP-4161-01A	2	0	2746
TCGA-BP-4162-01	TCGA-BP-4162-01A	2	0	3074
TCGA-BP-4165-01	TCGA-BP-4165-01A	2	0	3037
TCGA-BP-4166-01	TCGA-BP-4166-01A	2	0	13
TCGA-BP-4170-01	TCGA-BP-4170-01A	2	1	2343
TCGA-BP-4174-01	TCGA-BP-4174-01A	2	0	1879
TCGA-BP-4176-01	TCGA-BP-4176-01A	2	0	1955
TCGA-BP-4325-01	TCGA-BP-4325-01A	2	0	2964
TCGA-BP-4326-01	TCGA-BP-4326-01A	2	1	1625
TCGA-BP-4327-01	TCGA-BP-4327-01A	2	1	109
TCGA-BP-4329-01	TCGA-BP-4329-01A	2	1	845
TCGA-BP-4330-01	TCGA-BP-4330-01A	2	0	1888
TCGA-BP-4340-01	TCGA-BP-4340-01A	2	1	562
TCGA-BP-4342-01	TCGA-BP-4342-01A	2	1	2256
TCGA-BP-4349-01	TCGA-BP-4349-01A	2	0	372
TCGA-BP-4353-01	TCGA-BP-4353-01A	2	1	375
TCGA-BP-4758-01	TCGA-BP-4758-01A	2	0	2208
TCGA-BP-4759-01	TCGA-BP-4759-01A	2	0	2372
TCGA-BP-4762-01	TCGA-BP-4762-01A	2	1	1343
TCGA-BP-4765-01	TCGA-BP-4765-01A	2	0	2184
TCGA-BP-4766-01	TCGA-BP-4766-01A	2	0	1462
TCGA-BP-4768-01	TCGA-BP-4768-01A	2	0	400
TCGA-BP-4774-01	TCGA-BP-4774-01A	2	0	1885
TCGA-BP-4775-01	TCGA-BP-4775-01A	2	0	1843
TCGA-BP-4776-01	TCGA-BP-4776-01A	2	0	411
TCGA-BP-4781-01	TCGA-BP-4781-01A	2	0	2080
TCGA-BP-4782-01	TCGA-BP-4782-01A	2	0	354
TCGA-BP-4787-01	TCGA-BP-4787-01A	2	1	480
TCGA-BP-4789-01	TCGA-BP-4789-01A	2	0	1489
TCGA-BP-4790-01	TCGA-BP-4790-01A	2	1	1111
TCGA-BP-4797-01	TCGA-BP-4797-01A	2	0	1107
TCGA-BP-4801-01	TCGA-BP-4801-01A	2	0	1124
TCGA-BP-4804-01	TCGA-BP-4804-01A	2	0	1459
TCGA-BP-4807-01	TCGA-BP-4807-01A	2	0	211
TCGA-BP-4959-01	TCGA-BP-4959-01A	2	0	2660
TCGA-BP-4961-01	TCGA-BP-4961-01A	2	0	1935
TCGA-BP-4962-01	TCGA-BP-4962-01A	2	0	1785
TCGA-BP-4963-01	TCGA-BP-4963-01A	2	0	1834
TCGA-BP-4964-01	TCGA-BP-4964-01A	2	0	1862
TCGA-BP-4965-01	TCGA-BP-4965-01A	2	0	1871
TCGA-BP-4967-01	TCGA-BP-4967-01A	2	0	205
TCGA-BP-4969-01	TCGA-BP-4969-01A	2	0	1794
TCGA-BP-4971-01	TCGA-BP-4971-01A	2	0	1487
TCGA-BP-4972-01	TCGA-BP-4972-01A	2	0	1502
TCGA-BP-4974-01	TCGA-BP-4974-01A	2	1	211
TCGA-BP-4975-01	TCGA-BP-4975-01A	2	0	1433
TCGA-BP-4976-01	TCGA-BP-4976-01A	2	0	1632
TCGA-BP-4982-01	TCGA-BP-4982-01A	2	0	1014
TCGA-BP-4993-01	TCGA-BP-4993-01A	2	0	177
TCGA-BP-4994-01	TCGA-BP-4994-01A	2	0	1308
TCGA-BP-4995-01	TCGA-BP-4995-01A	2	0	1371
TCGA-BP-4998-01	TCGA-BP-4998-01A	2	0	932
TCGA-BP-4999-01	TCGA-BP-4999-01A	2	0	1266
TCGA-BP-5001-01	TCGA-BP-5001-01A	2	0	1177
TCGA-BP-5004-01	TCGA-BP-5004-01A	2	0	1126
TCGA-BP-5006-01	TCGA-BP-5006-01A	2	0	840
TCGA-BP-5007-01	TCGA-BP-5007-01A	2	0	1140
TCGA-BP-5168-01	TCGA-BP-5168-01A	2	1	1463
TCGA-BP-5177-01	TCGA-BP-5177-01A	2	0	293
TCGA-BP-5181-01	TCGA-BP-5181-01A	2	0	1495
TCGA-BP-5182-01	TCGA-BP-5182-01A	2	0	1165
TCGA-BP-5183-01	TCGA-BP-5183-01A	2	0	1291
TCGA-BP-5184-01	TCGA-BP-5184-01A	2	0	1133
TCGA-BP-5186-01	TCGA-BP-5186-01A	2	0	693
TCGA-BP-5187-01	TCGA-BP-5187-01A	2	0	406
TCGA-BP-5190-01	TCGA-BP-5190-01A	2	0	1011
TCGA-BP-5192-01	TCGA-BP-5192-01A	2	0	714
TCGA-BP-5194-01	TCGA-BP-5194-01A	2	0	408
TCGA-BP-5200-01	TCGA-BP-5200-01A	2	0	1063
TCGA-BP-5202-01	TCGA-BP-5202-01A	2	0	29
TCGA-CJ-4636-01	TCGA-CJ-4636-01A	2	0	1924
TCGA-CJ-4639-01	TCGA-CJ-4639-01A	2	0	3229
TCGA-CJ-4643-01	TCGA-CJ-4643-01A	2	0	1793
TCGA-CJ-4644-01	TCGA-CJ-4644-01A	2	1	336
TCGA-CJ-4874-01	TCGA-CJ-4874-01A	2	0	2283
TCGA-CJ-4886-01	TCGA-CJ-4886-01A	2	0	1952
TCGA-CJ-4889-01	TCGA-CJ-4889-01A	2	0	1946
TCGA-CJ-4892-01	TCGA-CJ-4892-01A	2	0	1521
TCGA-CJ-4893-01	TCGA-CJ-4893-01A	2	0	750
TCGA-CJ-4897-01	TCGA-CJ-4897-01A	2	0	3341
TCGA-CJ-4899-01	TCGA-CJ-4899-01A	2	0	1528
TCGA-CJ-4903-01	TCGA-CJ-4903-01A	2	0	1560
TCGA-CJ-4904-01	TCGA-CJ-4904-01A	2	0	3302
TCGA-CJ-4907-01	TCGA-CJ-4907-01A	2	0	1499
TCGA-CJ-4908-01	TCGA-CJ-4908-01A	2	0	1531
TCGA-CJ-4916-01	TCGA-CJ-4916-01A	2	0	1373
TCGA-CJ-4920-01	TCGA-CJ-4920-01A	2	1	139
TCGA-CJ-5679-01	TCGA-CJ-5679-01A	2	1	679
TCGA-CJ-5683-01	TCGA-CJ-5683-01A	2	0	1889
TCGA-CJ-5684-01	TCGA-CJ-5684-01A	2	0	2231
TCGA-CJ-5686-01	TCGA-CJ-5686-01A	2	0	2038
TCGA-CJ-6032-01	TCGA-CJ-6032-01A	2	0	3639
TCGA-CW-5580-01	TCGA-CW-5580-01A	2	1	1964
TCGA-CW-5581-01	TCGA-CW-5581-01A	2	0	2799
TCGA-CW-5583-01	TCGA-CW-5583-01A	2	0	2489
TCGA-CW-5585-01	TCGA-CW-5585-01A	2	0	2609
TCGA-CW-5588-01	TCGA-CW-5588-01A	2	0	2017
TCGA-CW-5589-01	TCGA-CW-5589-01A	2	0	2378
TCGA-CW-6093-01	TCGA-CW-6093-01A	2	0	3146
TCGA-CZ-4853-01	TCGA-CZ-4853-01A	2	0	774
TCGA-CZ-4856-01	TCGA-CZ-4856-01A	2	0	18
TCGA-CZ-4859-01	TCGA-CZ-4859-01A	2	0	1787
TCGA-CZ-4860-01	TCGA-CZ-4860-01A	2	1	206
TCGA-CZ-4862-01	TCGA-CZ-4862-01A	2	0	3271
TCGA-CZ-4864-01	TCGA-CZ-4864-01A	2	1	1315
TCGA-CZ-4866-01	TCGA-CZ-4866-01A	2	0	3267
TCGA-CZ-5453-01	TCGA-CZ-5453-01A	2	1	2419
TCGA-CZ-5454-01	TCGA-CZ-5454-01A	2	1	722
TCGA-CZ-5455-01	TCGA-CZ-5455-01A	2	1	561
TCGA-CZ-5458-01	TCGA-CZ-5458-01A	2	0	2789
TCGA-CZ-5463-01	TCGA-CZ-5463-01A	2	0	662
TCGA-CZ-5464-01	TCGA-CZ-5464-01A	2	0	2128
TCGA-CZ-5982-01	TCGA-CZ-5982-01A	2	0	2439
TCGA-CZ-5984-01	TCGA-CZ-5984-01A	2	0	2067
TCGA-CZ-5988-01	TCGA-CZ-5988-01A	2	0	693
TCGA-DV-5566-01	TCGA-DV-5566-01A	2	0	1398
TCGA-DV-5567-01	TCGA-DV-5567-01A	2	0	2004
TCGA-DV-5569-01	TCGA-DV-5569-01A	2	0	355
TCGA-DV-5573-01	TCGA-DV-5573-01A	2	0	1130
TCGA-DV-5575-01	TCGA-DV-5575-01A	2	0	1729
TCGA-DV-A4VX-01	TCGA-DV-A4VX-01A	2	1	1626
TCGA-DV-A4W0-01	TCGA-DV-A4W0-01A	2	0	2470
TCGA-EU-5904-01	TCGA-EU-5904-01A	2	0	551
TCGA-EU-5905-01	TCGA-EU-5905-01A	2	0	119
TCGA-EU-5906-01	TCGA-EU-5906-01A	2	0	206
TCGA-EU-5907-01	TCGA-EU-5907-01A	2	0	127
TCGA-GK-A6C7-01	TCGA-GK-A6C7-01A	2	0	61
TCGA-MW-A4EC-01	TCGA-MW-A4EC-01A	2	0	498
TCGA-T7-A92I-01	TCGA-T7-A92I-01A	2	0	356
TCGA-3Z-A93Z-01	TCGA-3Z-A93Z-01A	3	0	385
TCGA-A3-3308-01	TCGA-A3-3308-01A	3	0	16
TCGA-A3-3311-01	TCGA-A3-3311-01A	3	1	1191
TCGA-A3-3313-01	TCGA-A3-3313-01A	3	1	735
TCGA-A3-3323-01	TCGA-A3-3323-01A	3	0	1106
TCGA-A3-3326-01	TCGA-A3-3326-01A	3	0	1137
TCGA-A3-3346-01	TCGA-A3-3346-01A	3	1	137
TCGA-A3-3347-01	TCGA-A3-3347-01A	3	1	1610
TCGA-A3-3372-01	TCGA-A3-3372-01A	3	0	735
TCGA-A3-3387-01	TCGA-A3-3387-01A	3	0	617
TCGA-AK-3425-01	TCGA-AK-3425-01A	3	0	3343
TCGA-AK-3426-01	TCGA-AK-3426-01A	3	1	885
TCGA-AK-3429-01	TCGA-AK-3429-01A	3	0	3328
TCGA-AK-3434-01	TCGA-AK-3434-01A	3	0	2087
TCGA-AK-3436-01	TCGA-AK-3436-01A	3	0	3331
TCGA-AK-3445-01	TCGA-AK-3445-01A	3	0	2392
TCGA-AK-3451-01	TCGA-AK-3451-01A	3	0	2868
TCGA-AK-3453-01	TCGA-AK-3453-01A	3	0	2531
TCGA-AK-3454-01	TCGA-AK-3454-01A	3	0	874
TCGA-AK-3460-01	TCGA-AK-3460-01A	3	0	2508
TCGA-B0-4691-01	TCGA-B0-4691-01A	3	1	139
TCGA-B0-4696-01	TCGA-B0-4696-01A	3	1	866
TCGA-B0-4700-01	TCGA-B0-4700-01A	3	1	1980
TCGA-B0-4701-01	TCGA-B0-4701-01A	3	1	238
TCGA-B0-4703-01	TCGA-B0-4703-01A	3	1	182
TCGA-B0-4706-01	TCGA-B0-4706-01A	3	1	65
TCGA-B0-4707-01	TCGA-B0-4707-01A	3	1	600
TCGA-B0-4713-01	TCGA-B0-4713-01A	3	1	202
TCGA-B0-4714-01	TCGA-B0-4714-01A	3	1	99
TCGA-B0-4811-01	TCGA-B0-4811-01A	3	1	1417
TCGA-B0-4813-01	TCGA-B0-4813-01A	3	1	18
TCGA-B0-4815-01	TCGA-B0-4815-01A	3	1	1588
TCGA-B0-4816-01	TCGA-B0-4816-01A	3	1	1371
TCGA-B0-4818-01	TCGA-B0-4818-01A	3	1	510
TCGA-B0-4819-01	TCGA-B0-4819-01A	3	1	183
TCGA-B0-4821-01	TCGA-B0-4821-01A	3	1	1230
TCGA-B0-4822-01	TCGA-B0-4822-01A	3	1	1111
TCGA-B0-4827-01	TCGA-B0-4827-01A	3	1	885
TCGA-B0-4833-01	TCGA-B0-4833-01A	3	1	2386
TCGA-B0-4836-01	TCGA-B0-4836-01A	3	1	1238
TCGA-B0-4838-01	TCGA-B0-4838-01A	3	1	834
TCGA-B0-4841-01	TCGA-B0-4841-01A	3	1	204
TCGA-B0-4842-01	TCGA-B0-4842-01A	3	1	1724
TCGA-B0-4843-01	TCGA-B0-4843-01A	3	1	320
TCGA-B0-4847-01	TCGA-B0-4847-01A	3	1	793
TCGA-B0-4848-01	TCGA-B0-4848-01A	3	1	883
TCGA-B0-5075-01	TCGA-B0-5075-01A	3	1	637
TCGA-B0-5077-01	TCGA-B0-5077-01A	3	1	1317
TCGA-B0-5080-01	TCGA-B0-5080-01A	3	1	342
TCGA-B0-5081-01	TCGA-B0-5081-01A	3	1	362
TCGA-B0-5083-01	TCGA-B0-5083-01A	3	1	1045
TCGA-B0-5084-01	TCGA-B0-5084-01A	3	1	222
TCGA-B0-5092-01	TCGA-B0-5092-01A	3	1	459
TCGA-B0-5095-01	TCGA-B0-5095-01A	3	1	245
TCGA-B0-5097-01	TCGA-B0-5097-01A	3	0	665
TCGA-B0-5098-01	TCGA-B0-5098-01A	3	1	1584
TCGA-B0-5100-01	TCGA-B0-5100-01A	3	1	1913
TCGA-B0-5107-01	TCGA-B0-5107-01A	3	1	927
TCGA-B0-5116-01	TCGA-B0-5116-01A	3	0	1274
TCGA-B0-5120-01	TCGA-B0-5120-01A	3	0	1169
TCGA-B0-5402-01	TCGA-B0-5402-01A	3	0	1290
TCGA-B0-5693-01	TCGA-B0-5693-01A	3	0	4074
TCGA-B0-5695-01	TCGA-B0-5695-01A	3	0	2150
TCGA-B0-5696-01	TCGA-B0-5696-01A	3	0	2609
TCGA-B0-5700-01	TCGA-B0-5700-01A	3	0	1790
TCGA-B0-5701-01	TCGA-B0-5701-01A	3	0	2461
TCGA-B0-5702-01	TCGA-B0-5702-01A	3	0	2172
TCGA-B0-5707-01	TCGA-B0-5707-01A	3	0	3744
TCGA-B0-5710-01	TCGA-B0-5710-01A	3	0	2430
TCGA-B0-5712-01	TCGA-B0-5712-01A	3	0	2722
TCGA-B0-5812-01	TCGA-B0-5812-01A	3	0	3834
TCGA-B2-3923-01	TCGA-B2-3923-01B	3	0	992
TCGA-B2-5636-01	TCGA-B2-5636-01A	3	0	919
TCGA-B2-5639-01	TCGA-B2-5639-01A	3	1	1003
TCGA-B4-5832-01	TCGA-B4-5832-01A	3	0	155
TCGA-B4-5836-01	TCGA-B4-5836-01A	3	0	141
TCGA-B4-5838-01	TCGA-B4-5838-01A	3	0	166
TCGA-B8-4143-01	TCGA-B8-4143-01A	3	1	709
TCGA-B8-4151-01	TCGA-B8-4151-01A	3	0	1299
TCGA-B8-4153-01	TCGA-B8-4153-01B	3	0	762
TCGA-B8-5158-01	TCGA-B8-5158-01A	3	0	1218
TCGA-B8-5163-01	TCGA-B8-5163-01A	3	0	822
TCGA-B8-5545-01	TCGA-B8-5545-01A	3	0	1525
TCGA-B8-5550-01	TCGA-B8-5550-01A	3	0	1476
TCGA-B8-5551-01	TCGA-B8-5551-01A	3	0	16
TCGA-B8-A54G-01	TCGA-B8-A54G-01A	3	0	53
TCGA-B8-A54I-01	TCGA-B8-A54I-01A	3	0	150
TCGA-B8-A7U6-01	TCGA-B8-A7U6-01A	3	0	495
TCGA-BP-4163-01	TCGA-BP-4163-01A	3	0	2839
TCGA-BP-4164-01	TCGA-BP-4164-01A	3	1	992
TCGA-BP-4167-01	TCGA-BP-4167-01A	3	0	2718
TCGA-BP-4169-01	TCGA-BP-4169-01A	3	1	701
TCGA-BP-4177-01	TCGA-BP-4177-01A	3	0	1670
TCGA-BP-4335-01	TCGA-BP-4335-01A	3	1	475
TCGA-BP-4337-01	TCGA-BP-4337-01A	3	1	2
TCGA-BP-4341-01	TCGA-BP-4341-01A	3	1	1589
TCGA-BP-4343-01	TCGA-BP-4343-01A	3	1	1912
TCGA-BP-4345-01	TCGA-BP-4345-01A	3	0	1516
TCGA-BP-4346-01	TCGA-BP-4346-01A	3	1	1493
TCGA-BP-4347-01	TCGA-BP-4347-01A	3	0	1367
TCGA-BP-4351-01	TCGA-BP-4351-01A	3	0	970
TCGA-BP-4354-01	TCGA-BP-4354-01A	3	1	1034
TCGA-BP-4355-01	TCGA-BP-4355-01A	3	1	953
TCGA-BP-4756-01	TCGA-BP-4756-01A	3	0	374
TCGA-BP-4761-01	TCGA-BP-4761-01A	3	0	182
TCGA-BP-4763-01	TCGA-BP-4763-01A	3	1	1270
TCGA-BP-4769-01	TCGA-BP-4769-01A	3	0	1876
TCGA-BP-4771-01	TCGA-BP-4771-01A	3	1	162
TCGA-BP-4784-01	TCGA-BP-4784-01A	3	0	1854
TCGA-BP-4798-01	TCGA-BP-4798-01A	3	1	334
TCGA-BP-4799-01	TCGA-BP-4799-01A	3	1	1133
TCGA-BP-4960-01	TCGA-BP-4960-01A	3	0	2172
TCGA-BP-4968-01	TCGA-BP-4968-01A	3	0	1746
TCGA-BP-4970-01	TCGA-BP-4970-01A	3	0	433
TCGA-BP-4981-01	TCGA-BP-4981-01A	3	1	1097
TCGA-BP-4986-01	TCGA-BP-4986-01A	3	0	785
TCGA-BP-4987-01	TCGA-BP-4987-01A	3	0	1124
TCGA-BP-4989-01	TCGA-BP-4989-01A	3	0	118
TCGA-BP-4991-01	TCGA-BP-4991-01A	3	0	1413
TCGA-BP-4992-01	TCGA-BP-4992-01A	3	0	501
TCGA-BP-5009-01	TCGA-BP-5009-01A	3	1	1092
TCGA-BP-5010-01	TCGA-BP-5010-01A	3	1	878
TCGA-BP-5170-01	TCGA-BP-5170-01A	3	0	2412
TCGA-BP-5173-01	TCGA-BP-5173-01A	3	1	62
TCGA-BP-5174-01	TCGA-BP-5174-01A	3	0	2257
TCGA-BP-5175-01	TCGA-BP-5175-01A	3	0	932
TCGA-BP-5176-01	TCGA-BP-5176-01A	3	1	1590
TCGA-BP-5178-01	TCGA-BP-5178-01A	3	1	1912
TCGA-BP-5180-01	TCGA-BP-5180-01A	3	0	2263
TCGA-BP-5185-01	TCGA-BP-5185-01A	3	0	1132
TCGA-BP-5191-01	TCGA-BP-5191-01A	3	0	967
TCGA-BP-5196-01	TCGA-BP-5196-01A	3	0	1018
TCGA-BP-5198-01	TCGA-BP-5198-01A	3	0	603
TCGA-BP-5199-01	TCGA-BP-5199-01A	3	0	1355
TCGA-CJ-4634-01	TCGA-CJ-4634-01A	3	0	3498
TCGA-CJ-4635-01	TCGA-CJ-4635-01A	3	0	1416
TCGA-CJ-4637-01	TCGA-CJ-4637-01A	3	1	2227
TCGA-CJ-4638-01	TCGA-CJ-4638-01A	3	1	431
TCGA-CJ-4640-01	TCGA-CJ-4640-01A	3	0	3480
TCGA-CJ-4641-01	TCGA-CJ-4641-01A	3	1	1661
TCGA-CJ-4642-01	TCGA-CJ-4642-01B	3	0	3205
TCGA-CJ-4868-01	TCGA-CJ-4868-01A	3	1	646
TCGA-CJ-4869-01	TCGA-CJ-4869-01A	3	0	2554
TCGA-CJ-4870-01	TCGA-CJ-4870-01A	3	0	1498
TCGA-CJ-4872-01	TCGA-CJ-4872-01A	3	0	1435
TCGA-CJ-4873-01	TCGA-CJ-4873-01A	3	0	1776
TCGA-CJ-4876-01	TCGA-CJ-4876-01A	3	0	1955
TCGA-CJ-4881-01	TCGA-CJ-4881-01A	3	0	2014
TCGA-CJ-4884-01	TCGA-CJ-4884-01A	3	0	1759
TCGA-CJ-4887-01	TCGA-CJ-4887-01A	3	1	932
TCGA-CJ-4888-01	TCGA-CJ-4888-01A	3	1	1567
TCGA-CJ-4890-01	TCGA-CJ-4890-01A	3	0	3519
TCGA-CJ-4891-01	TCGA-CJ-4891-01A	3	1	819
TCGA-CJ-4894-01	TCGA-CJ-4894-01A	3	1	841
TCGA-CJ-4900-01	TCGA-CJ-4900-01A	3	1	1714
TCGA-CJ-4901-01	TCGA-CJ-4901-01A	3	0	1450
TCGA-CJ-4902-01	TCGA-CJ-4902-01A	3	0	1520
TCGA-CJ-4918-01	TCGA-CJ-4918-01A	3	1	93
TCGA-CJ-5671-01	TCGA-CJ-5671-01A	3	0	3987
TCGA-CJ-5672-01	TCGA-CJ-5672-01A	3	1	1972
TCGA-CJ-5676-01	TCGA-CJ-5676-01A	3	0	4067
TCGA-CJ-5677-01	TCGA-CJ-5677-01A	3	1	782
TCGA-CJ-5678-01	TCGA-CJ-5678-01A	3	1	574
TCGA-CJ-5680-01	TCGA-CJ-5680-01A	3	1	768
TCGA-CJ-5682-01	TCGA-CJ-5682-01A	3	0	3736
TCGA-CJ-6027-01	TCGA-CJ-6027-01A	3	1	3615
TCGA-CJ-6028-01	TCGA-CJ-6028-01A	3	1	1625
TCGA-CJ-6030-01	TCGA-CJ-6030-01A	3	1	2299
TCGA-CJ-6033-01	TCGA-CJ-6033-01A	3	1	224
TCGA-CW-5587-01	TCGA-CW-5587-01A	3	0	2226
TCGA-CW-5590-01	TCGA-CW-5590-01A	3	1	1075
TCGA-CW-6087-01	TCGA-CW-6087-01A	3	1	41
TCGA-CW-6090-01	TCGA-CW-6090-01A	3	0	2552
TCGA-CW-6097-01	TCGA-CW-6097-01A	3	1	571
TCGA-CZ-4854-01	TCGA-CZ-4854-01A	3	1	1404
TCGA-CZ-4857-01	TCGA-CZ-4857-01A	3	1	1432
TCGA-CZ-4858-01	TCGA-CZ-4858-01A	3	1	2105
TCGA-CZ-4861-01	TCGA-CZ-4861-01A	3	1	446
TCGA-CZ-4863-01	TCGA-CZ-4863-01A	3	0	1928
TCGA-CZ-4865-01	TCGA-CZ-4865-01A	3	1	166
TCGA-CZ-5451-01	TCGA-CZ-5451-01A	3	0	1929
TCGA-CZ-5452-01	TCGA-CZ-5452-01A	3	0	1789
TCGA-CZ-5456-01	TCGA-CZ-5456-01A	3	0	2422
TCGA-CZ-5457-01	TCGA-CZ-5457-01A	3	0	2754
TCGA-CZ-5460-01	TCGA-CZ-5460-01A	3	0	2873
TCGA-CZ-5461-01	TCGA-CZ-5461-01A	3	1	330
TCGA-CZ-5462-01	TCGA-CZ-5462-01A	3	1	311
TCGA-CZ-5465-01	TCGA-CZ-5465-01A	3	1	2564
TCGA-CZ-5466-01	TCGA-CZ-5466-01A	3	0	685
TCGA-CZ-5469-01	TCGA-CZ-5469-01A	3	1	946
TCGA-CZ-5470-01	TCGA-CZ-5470-01A	3	0	386
TCGA-CZ-5987-01	TCGA-CZ-5987-01A	3	1	445
TCGA-DV-5568-01	TCGA-DV-5568-01A	3	0	370
TCGA-DV-5574-01	TCGA-DV-5574-01A	3	0	2016
TCGA-DV-5576-01	TCGA-DV-5576-01A	3	1	727
TCGA-DV-A4VZ-01	TCGA-DV-A4VZ-01A	3	0	365
TCGA-DV-A4W0-05	TCGA-DV-A4W0-05A	3	0	2470
TCGA-G6-A5PC-01	TCGA-G6-A5PC-01A	3	1	242
TCGA-G6-A8L6-01	TCGA-G6-A8L6-01A	3	1	313
TCGA-G6-A8L7-01	TCGA-G6-A8L7-01A	3	0	2133
TCGA-G6-A8L8-01	TCGA-G6-A8L8-01A	3	1	1091
TCGA-MM-A564-01	TCGA-MM-A564-01A	3	0	607
TCGA-MM-A84U-01	TCGA-MM-A84U-01A	3	0	700
